# Supplementary material for: A novel model to quantify balance alterations in older adults based on the center of pressure (CoP) measurements with a cross-sectional study
Source: PLoS One. 2021 Aug 16;16(8):e0256129. doi: 10.1371/journal.pone.0256129 (PMC8366986; doi:10.1371/journal.pone.0256129)
Supplement: S1 Data — (CSV) [file pone.0256129.s002.csv]

FOLIO_NUM	AGE	SEX	MULTIMORBIDITY	POLIPHARMACY	FALLS	BMI	GAIT_SPEED	SQUATS	BALANCE_ALTERATION	MVELOAPOA_DIC	MDISTOA	MDISTMLOA	MDISTAPOA	RDISTOA	RDISTMLOA	RDISTAPOA	TOTEXOA	TOTEXMLOA	TOTEXAPOA	MVELOOA	MVELOMLOA	MVELOAPOA	sRDOA	AREACCOA	SAPMLOA	AREACEOA	AREASWOA	MFREQOA	MFREQMLOA	MFREQAPOA	FDCCOA	FDCEOA	RANGEXOA	RANGEYOA	POWERRDOA	POWERMLOA	POWERAPOA	POWER50RDOA	POWER50MLOA	POWER50APOA	POWER95RDOA	POWER95MLOA	POWER95APOA	CFREQRDOA	CFREQMLOA	CFREQAPOA	FREQDRDOA	FREQDMLOA	FREQDAPOA
377	68	0	0	0	0	23.6	111	13	0	0	8.439276778	5.299996943	5.58535667	9.737442317	6.774631424	6.994437215	925.5462978	624.7231333	539.4442821	19.28221454	13.01506528	11.23842254	4.857611588	848.0618535	-.04107432	893.1808606	49.75293629	.363640136	.434105954	.355696389	1.750967575	1.7408175	37.85925036	37.16706519	16.30107587	36.16952353	20.40790968	.437682368	.354314298	.270946228	1.41725719	1.104626928	1.042100875	.709144538	.565298467	.509804625	.617446738	.595044323	.654200431
510	74	0	1	1	1	23.3	122	9	0	0	7.374643558	4.841453921	4.601861461	8.816924604	6.662551454	5.774821867	810.3125053	587.3089177	434.8906924	16.88151053	12.23560245	9.060222759	4.832472645	737.7302985	-.077190376	725.236106	46.31949109	.364326198	.446760292	.348040951	1.726392166	1.729668795	46.09651811	33.56778291	16.00035265	33.97810365	11.61717366	.33347228	.291788245	.291788245	1.667361401	1.104626928	1.375573155	.732621325	.590568688	.65510434	.691983054	.644106501	.682946158
478	73	1	1	1	1	22	116.9	9	0	1	6.082682222	4.079495137	3.858709355	7.129410816	5.160369682	4.91925638	1178.632977	760.0796876	746.5491886	24.55485368	15.83499349	15.5531081	3.718800286	467.6029825	-.524257346	478.3973448	51.63473961	.642484055	.686177511	.712525043	1.992783123	1.986977911	30.22133064	27.62961668	10.18606195	16.07182452	16.59625919	.437682368	.375156315	.479366403	2.084201751	1.542309296	1.729887453	1.016600699	.823096071	.860310814	.67088847	.635628962	.655730533
189	68	0	0	0	0	30.4	147.9	11	0	0	5.797940586	3.779400783	3.587113154	6.562262866	4.821509083	4.451555243	843.9586353	607.5151162	465.5545915	17.58247157	12.65656492	9.699053989	3.073626341	370.112695	-.379244399	404.5088923	31.55312656	.482643315	.591994829	.477979545	1.887846043	1.867716932	32.17700678	25.48942425	7.762161781	11.96636462	9.68459844	.395998333	.375156315	.291788245	1.938307628	1.542309296	1.542309296	.877678719	.771611782	.698764788	.687734946	.662637356	.712705131
431	70	1	0	0	0	32.1	109.2	8	0	0	5.992515287	3.620609896	4.014784362	6.710251417	4.524865526	4.955105049	616.196744	354.8222436	422.7845599	12.83743217	7.392130075	8.808011664	3.019475883	377.3423625	.126456814	422.6226399	23.56393692	.340948782	.360921603	.387829346	1.750212573	1.72819214	26.12875365	28.85989995	4.022796156	5.974815251	6.813615229	.541892455	.25010421	.375156315	1.292205085	.979574823	1.146310963	.789614351	.48142851	.662142941	.605458207	.629873237	.674384341
463	60	0	0	1	0	25.7	92.5	11	0	0	4.43596558	2.926971708	2.757437732	5.122719407	3.740394499	3.500243293	677.91201	439.7539494	424.5224739	14.12316687	9.161540613	8.844218205	2.562120898	235.0973871	-.107786317	246.7755033	19.58254769	.506715343	.553318253	.566994369	1.89143267	1.880356316	21.96813642	19.99118217	3.817414709	9.772091511	5.850909589	.479366403	.375156315	.50020842	1.959149646	1.33388912	1.187994998	.924722954	.668320425	.711133164	.650087967	.627853902	.569406673
534	62	0	0	0	0	27.7	93.5	7	0	0	8.02697851	5.042544171	5.084341678	9.061348298	6.627084869	6.17978795	714.92167	528.5967518	377.2567543	14.89420146	11.01243233	7.859515714	4.204241782	701.4923223	.199231696	771.9551868	39.31948464	.295314829	.38606333	.273266295	1.688907087	1.671548189	47.05052145	29.86550888	13.17265612	14.07793696	13.02154075	.33347228	.375156315	.291788245	1.271363068	1.313047103	1.021258858	.672490391	.70462665	.524861555	.637943743	.607931455	.604876077
418	65	0	0	0	1	30.4	92.3	9	0	0	7.265153918	4.575962026	4.606214122	8.270564908	5.857182234	5.839148925	1169.604591	847.9972969	638.587784	24.36676232	17.66661035	13.30391217	3.952187045	595.3838531	-1.440365604	644.1009287	60.50967712	.533793326	.682489273	.510575836	1.929315946	1.91069087	33.32289054	30.81690725	10.05860531	21.8988861	13.66773239	.541892455	.50020842	.312630263	1.938307628	1.458941226	1.33388912	1.000485673	.762869905	.680476524	.620070308	.594534688	.665981392
556	62	0	0	0	1	25.9	111.3	12	0	1	6.587130776	3.411333621	4.881345982	7.484531698	4.226501551	6.176965224	1060.303349	627.2743854	726.2009404	22.0896531	13.06821636	15.12918626	3.553578884	485.6076667	-.731477911	491.9112744	44.25576784	.533719096	.677200286	.547899608	1.931131124	1.928046234	25.11585555	38.72400394	11.31110479	13.53394074	25.96363195	.562734473	.354314298	.375156315	1.583993331	1.438099208	1.146310963	.871158179	.712507593	.667867645	.611353434	.683655352	.660514231
340	69	0	0	0	0	26.8	56.3	8	0	0	5.813553744	2.879005987	4.485009777	6.633027356	3.649003328	5.539117856	622.6966129	391.8100774	399.1315937	12.9728461	8.162709947	8.315241535	3.193688272	384.7894086	-.858402724	380.6483721	24.96315521	.355151543	.50120663	.32774531	1.750496569	1.752629099	18.2492031	28.40137622	5.525133004	8.660293932	10.23522956	.354314298	.291788245	.270946228	1.396415173	1.292205085	1.08378491	.682576461	.597101283	.541189088	.643357491	.664735678	.623602755
175	76	0	0	1	1	19.5	84.7	11	0	0	3.623398062	2.500992176	2.107656498	4.193011935	3.349234229	2.52269284	564.3483528	425.2858366	277.8498705	11.75725735	8.860121597	5.788538969	2.110055822	158.1197428	.121998353	159.2449763	14.55491189	.516428389	.626256664	.485505485	1.898342296	1.896702084	22.38626472	13.17889772	2.620431454	5.63014653	1.953513206	.50020842	.33347228	.458524385	1.750729471	1.458941226	1.438099208	.874190294	.676564094	.746305348	.627419525	.644158535	.617978147
552	81	0	1	0	0	25.4	107.8	11	0	0	5.443791386	3.431034501	3.495523565	6.132141562	4.298064616	4.373762762	1064.909656	772.2100088	570.8142132	22.18561783	16.08770852	11.89196278	2.822816941	319.6700298	-.367938455	354.2795501	40.37187809	.648619775	.828884683	.601404007	2.039091556	2.01199867	23.20522772	23.39037646	5.980599793	14.63282382	9.479104395	.646102543	.58357649	.375156315	2.459358066	1.604835348	1.938307628	1.166332937	.85363446	.86441177	.632627902	.56946633	.731611916
558	64	1	0	1	0	31.2	123.2	12	0	0	6.897319428	4.615810398	4.298188166	8.166553509	5.793452753	5.755736392	611.9280495	364.6307249	411.484164	12.74850103	7.596473436	8.57258675	4.372594302	623.7154071	-1.891987191	627.5369479	31.37089235	.294170362	.290930379	.352574968	1.654161375	1.653088352	33.19475758	29.64013454	8.052669147	11.48573044	7.100489068	.270946228	.229262193	.25010421	1.146310963	.8336807	1.146310963	.576122753	.40214885	.565364435	.66875223	.610881465	.700367979
128	77	0	1	0	0	26.2	85.5	8	0	0	6.829017932	4.83835634	3.927111158	7.643000548	5.957396217	4.78799412	701.9461754	493.3575207	400.3233013	14.62387865	10.27828168	8.340068777	3.432196303	488.9108193	.774946039	537.4658544	31.11853012	.340819514	.375532628	.375423495	1.750518361	1.732075607	29.07163825	22.72633614	4.804212977	7.909245307	7.146770761	.41684035	.291788245	.291788245	1.750729471	1.604835348	1.271363068	.833019389	.702022994	.613194648	.658711594	.684795525	.683711233
536	64	0	0	0	0	27.5	72.4	9	0	0	4.154983801	2.872908218	2.50290194	4.679544546	3.539915447	3.060577688	738.6419921	509.3795927	426.7130917	15.38837484	10.61207485	8.889856078	2.152730072	186.0824256	-1.695079208	201.7046033	19.05310332	.58944536	.652985539	.627878925	1.989430351	1.969142791	19.70145228	16.85553411	3.73893249	7.130396261	7.534905674	.562734473	.33347228	.458524385	2.021675698	1.604835348	1.354731138	.992831717	.738659872	.713827155	.65598369	.702356916	.629367578
475	72	1	0	0	0	28	141.6	9	0	0	6.037414071	3.711825446	4.123636273	6.749078804	4.61137687	4.92800853	1072.277772	738.9155957	616.0784922	22.33912025	15.39407491	12.83496859	3.016570245	380.1100502	2.781178025	425.1343132	42.40400964	.588891431	.733147	.550223924	1.997390492	1.969106239	26.17238987	23.38138139	7.877677248	11.86315741	8.696615715	.66694456	.604418508	.395998333	2.334305961	1.646519383	1.729887453	1.130464906	.916004167	.898860569	.641880518	.587278359	.696458243
358	61	0	1	0	0	30.5	114.6	13	0	0	5.382657183	2.667939416	4.028381433	6.307188414	3.457264665	5.275220064	682.5543023	481.7031751	383.6648806	14.2198813	10.03548281	7.993018345	3.287495603	365.7969248	.947562542	343.3107238	26.13808519	.420454865	.664947441	.350756102	1.797842102	1.811112594	25.09628937	27.32953787	5.837513519	8.814239298	6.810774528	.437682368	.521050438	.291788245	1.604835348	1.229679033	1.104626928	.786493281	.734872909	.53879323	.629010834	.526734053	.628213384
507	65	0	0	0	0	27.6	102.2	0	0	0	5.168281941	3.207061503	3.31179061	5.881738428	3.999410756	4.312720782	702.3823987	458.3327011	433.6573537	14.63296664	9.54859794	9.034528203	2.807794279	300.924978	-2.135247027	322.6227008	23.45723407	.450615698	.526329036	.482244872	1.85184401	1.83663199	22.31191015	25.18352177	4.028014612	14.8833314	10.54141063	.395998333	.375156315	.291788245	1.688203418	1.16715298	1.125468945	.813342777	.619649574	.56259512	.665351338	.597296918	.661689603
315	64	1	1	0	1	30.1	133.5	9	0	0	6.191035209	4.114305448	3.734653595	7.198380428	5.295003286	4.876435274	922.7275173	557.3091346	618.2110281	19.22348994	11.61060697	12.87939642	3.672569105	470.0824411	-1.263894434	486.1260735	39.80113341	.494184469	.498865424	.609635426	1.874063878	1.86652253	29.38099896	27.60359297	12.10776203	21.21234972	16.26860648	.375156315	.354314298	.33347228	1.667361401	1.25052105	1.229679033	.784915589	.621982154	.658041372	.679002352	.614063861	.634275095
481	68	0	0	0	0	25.8	105.4	10	0	0	5.668453423	3.605254087	3.499206189	6.702739604	4.572101022	4.901286611	841.4835188	579.968397	478.0654382	17.53090664	12.08267494	9.959696629	3.577059406	419.29345	-1.929071755	420.835035	30.70448073	.492220759	.592450711	.503154762	1.858402837	1.857588972	24.47018112	28.87271359	6.873246815	11.27263933	13.31101978	.458524385	.437682368	.312630263	1.875781576	1.313047103	1.375573155	.915777185	.73057044	.656375114	.660184849	.585820626	.661914752
364	60	0	0	0	0	31.4	121.5	10	0	0	5.679515071	4.111953267	3.114913734	6.316518298	4.998099958	3.86230504	860.1595505	547.9640938	551.0615141	17.91999064	11.41591862	11.48044821	2.764328486	328.5734042	3.037158387	359.3435813	29.51354198	.502165247	.490780959	.65153512	1.924507246	1.903441185	25.17372503	19.84783455	5.505600034	19.36496747	9.779728997	.541892455	.312630263	.458524385	2.042517716	1.438099208	1.458941226	.991940125	.631636704	.771306882	.626250195	.66391839	.622663316
34	61	0	0	0	0	27.4	130.2	11	0	0	4.383124635	3.06030103	2.622671497	5.086176178	3.903363003	3.260819742	787.5310917	575.6783538	403.8072258	16.40689774	11.99329904	8.412650539	2.58019506	233.8430088	-.355202045	239.8267811	21.3258249	.59574826	.692786673	.567040349	1.964256067	1.958013306	22.79227138	20.70505559	4.442568467	10.76320985	4.764576557	.66694456	.66694456	.354314298	2.021675698	1.33388912	1.292205085	1.027015647	.816686542	.657146591	.592591268	.466775744	.627187381
538	71	0	0	1	1	24.1	90.2	10	0	0	6.593496259	3.698056494	4.73479675	7.473806527	4.688222638	5.820511361	733.7334891	554.7216409	367.5946334	15.28611436	11.55670085	7.658221529	3.519032693	481.6736291	2.143582034	512.7744392	35.4494086	.368978849	.552440285	.285924648	1.771130971	1.758611319	26.63453012	27.53048163	9.646184588	14.72332717	11.86045041	.41684035	.479366403	.33347228	1.458941226	1.313047103	1.08378491	.747960146	.687079499	.578839584	.646041007	.592609883	.661980304
521	72	0	0	0	1	34.5	121.4	6	0	0	11.16683328	6.567433694	7.581792862	13.33551888	8.426075361	10.3362139	965.0016987	580.6020433	660.8861742	20.10420206	12.0958759	13.76846196	7.289574624	1684.840742	4.061585487	1639.891769	73.17644251	.286534513	.325586685	.321024756	1.6397508	1.644434882	44.56553368	67.5485956	30.81442026	37.3027782	42.23492054	.437682368	.291788245	.270946228	1.16715298	1.104626928	.937890788	.627722967	.527819269	.511328435	.573455933	.600056713	.60838883
91	69	0	1	1	0	26	97	11	0	0	6.920334942	4.753689996	4.045262914	8.207986774	6.533810637	4.967933721	926.077574	605.116032	583.8916933	19.29328279	12.606584	12.16441028	4.413616565	631.7529895	.186803429	611.8377481	51.16757955	.443709929	.468804289	.531580838	1.811190414	1.817965823	46.34846618	29.39820947	7.782211901	14.84724922	14.91615758	.58357649	.395998333	.395998333	1.834097541	1.458941226	1.521467278	.933124389	.737833273	.702836934	.596585882	.619055866	.630379818
385	69	0	0	0	1	23.1	128.4	13	0	0	5.379460539	3.217521529	3.56651317	6.397357034	4.437067583	4.608536458	1097.536015	777.7943876	612.7445901	22.86533364	16.20404974	12.76551229	3.462308671	385.3311088	-1.033190959	384.9507042	44.99655513	.676486211	.890281025	.632731458	2.005864192	2.006119518	29.28988093	27.82356984	8.141595939	21.05005863	7.125140244	.604418508	.41684035	.58357649	2.167569821	1.646519383	1.938307628	1.102031047	.903131604	.935528433	.637272994	.648253882	.598599632
64	62	0	0	0	0	29.2	116.6	9	0	0	6.105766147	3.846384893	3.924914038	6.878472134	4.754065577	4.971140653	888.1505787	575.3746363	554.1916529	18.50313706	11.98697159	11.54565944	3.167490908	402.3072965	-5.214774267	434.4938759	36.6388174	.482308961	.550911384	.520012286	1.89212957	1.874592178	23.62839723	31.95863588	7.121148178	7.271002121	9.115698104	.479366403	.458524385	.395998333	1.583993331	1.500625261	1.313047103	.874201691	.805796052	.704368994	.623149628	.62606778	.622091726
487	64	1	0	0	0	27.4	148.8	12	0	0	5.513788106	3.695696812	3.42208444	6.296419591	4.645298344	4.250423856	884.1948238	537.224939	590.0842646	18.4207255	11.19218623	12.29342218	3.040236897	347.349432	1.097894852	371.5989951	31.20304633	.531712402	.535357145	.635048779	1.924399719	1.908477858	24.43289633	26.12863482	6.084876363	6.689672622	7.377321736	.41684035	.33347228	.437682368	1.917465611	1.667361401	1.625677366	.959789205	.840092874	.831749242	.663510697	.663324716	.622902056
479	70	0	0	0	0	32	107.3	11	0	0	5.183514918	3.095368818	3.298778793	5.908086044	4.061781431	4.290386034	682.4625078	478.7384642	378.7648262	14.21796891	9.973718004	7.890933878	2.834899257	304.6148434	-.195629905	328.4631671	22.59531527	.436549343	.569599622	.42286352	1.836609146	1.820419591	25.49457486	23.40481365	5.818156999	12.85609705	7.270323969	.562734473	.33347228	.375156315	1.792413506	1.458941226	1.125468945	.878408839	.684156455	.599854844	.589920417	.654875327	.607973882
470	72	0	1	0	0	24.7	90.2	13	0	0	4.443026328	3.06369203	2.523926381	5.214689832	4.027090756	3.312933758	633.1395893	467.3303759	338.4080428	13.19040811	9.736049497	7.050167558	2.729928037	250.7368905	1.403840162	250.0849887	18.00514874	.472497459	.561775348	.493796226	1.846327096	1.84689738	24.23555783	17.70162862	3.826548169	8.609375358	2.558242095	.354314298	.291788245	.354314298	1.896623593	1.563151313	1.479783243	.858064093	.671884271	.721707163	.691510309	.698163254	.674260556
30	75	1	1	0	0	22.7	212.6	11	0	0	5.343906207	3.54609749	3.167260324	6.10201251	4.56450675	4.049670949	806.273258	525.0795659	506.0070197	16.79735954	10.93915762	10.54181291	2.945712667	326.1853461	2.068594478	346.2406957	29.57663391	.500267538	.545328531	.588378175	1.895888944	1.882210519	26.36219654	24.67651111	5.886919608	9.109553954	11.43244815	.541892455	.479366403	.41684035	1.854939558	1.500625261	1.354731138	.930646454	.794868548	.711548513	.638375955	.60401837	.585731559
347	63	0	0	0	1	23.1	148.8	12	0	0	4.291316237	2.201146261	3.194736497	4.90305503	2.93183183	3.92992503	553.9729583	365.7374443	339.4336241	11.5411033	7.619530089	7.071533835	2.37161413	210.8607041	.470123191	217.0014441	14.71061293	.428032691	.611933597	.391294363	1.825980913	1.8198529	16.03392633	17.81912989	3.477204329	3.917596979	4.694500479	.458524385	.312630263	.41684035	1.667361401	1.479783243	1.33388912	.832293105	.690028021	.696260962	.638364514	.679287904	.592921716
402	64	1	0	0	0	24	130	11	0	0	4.842932319	2.826480854	3.352907497	5.591590936	3.521349508	4.343499377	464.0235003	295.2555175	296.3970346	9.667156257	6.151156615	6.174938221	2.794976879	279.99833	-1.723193632	286.4679817	15.04837416	.317695066	.384712013	.32556376	1.698851268	1.694626572	18.96828903	27.71635683	3.469471045	4.021687592	8.266675393	.375156315	.33347228	.25010421	1.458941226	1.062942893	.8336807	.673884996	.554134698	.452944438	.644106503	.616310349	.66352208
272	69	1	0	0	0	26.1	184.9	10	0	0	3.798510812	2.366251877	2.553473449	4.271038073	2.916806989	3.11993641	470.2545132	317.2921448	277.8279352	9.796969025	6.610253016	5.788081983	1.952711405	154.4099385	-.603913637	171.1575806	12.27049106	.410486142	.493835291	.4007083	1.822539591	1.800828289	15.18708056	15.26166264	2.147790237	5.12508362	4.403640322	.458524385	.312630263	.33347228	1.521467278	1.25052105	.958732805	.82495948	.624851485	.539085775	.638294309	.656946283	.61619568
408	76	1	0	0	0	25.4	117.8	9	0	0	6.007466545	3.989995775	3.49758729	6.757594347	5.145810638	4.380150026	945.3260363	520.5039424	679.1289811	19.69429242	10.84383213	14.14852044	3.094418698	386.9211858	-3.522166126	419.6386665	39.79761749	.521758043	.480435799	.715101148	4.445280758	4.400975572	29.06475855	24.50733803	21.04400235	62.05315977	50.75941207	.8336807	.521050438	.604418508	2.584410171	1.208837015	1.959149646	1.36134755	.711877304	1.0840944	.621568405	.55795181	.619485169
266	68	0	0	0	1	32.4	92.8	8	0	1	10.39728939	5.863065649	7.125729755	11.89435562	7.790674756	8.98782969	2167.023003	1246.627885	1532.998597	45.14631255	25.97141427	31.93747076	5.77685633	1244.129371	-1.013561089	1319.731335	150.8477952	.691070387	.783061467	.792311908	2.05579501	2.039902436	51.01415194	55.57185986	20.57587537	42.87187184	42.29588805	.687786578	.437682368	.41684035	2.626094206	1.875781576	2.271779908	1.317112288	.877213744	1.065408141	.643004196	.655350027	.708129114
373	66	0	0	0	1	19.4	136.8	9	0	0	5.517761783	4.092428955	2.737117158	6.196450516	5.070036088	3.562405516	607.8668499	436.2888489	336.0377893	12.66389271	9.089351019	7.000787278	2.819628327	324.0407031	-2.393984259	337.4478581	23.03082635	.365278749	.392623905	.452145805	1.775174071	1.76700462	25.5100402	20.86114306	3.798764815	6.536893324	3.380858186	.41684035	.41684035	.395998333	1.479783243	1.313047103	1.25052105	.792698743	.711985943	.684189386	.639089321	.610340727	.669741213
543	75	0	0	0	0	30.3	96.1	10	0	1	6.598487692	3.913051116	4.378749114	7.47285251	4.93197892	5.614188149	1124.737967	585.0266482	829.4462553	23.43204097	12.18805517	17.28013032	3.507632367	480.6035281	2.792395616	519.2655595	52.50910706	.565178769	.550609755	.697624882	1.962377192	1.943421135	27.83580553	33.47702834	8.245576211	17.11913079	9.25042024	.479366403	.375156315	.521050438	2.042517716	1.313047103	1.875781576	.982719603	.678053859	.939426947	.676682686	.63548031	.659237002
570	77	0	0	1	0	24.4	113.13	13	0	0	8.587017267	5.075501382	5.949550398	9.416726952	6.287226893	7.0103869	763.8795669	502.7776336	471.4222483	15.91415764	10.47453403	9.821296839	3.864955491	701.671926	2.478765485	829.4961351	46.99159439	.294958864	.364821792	.291816403	1.713487478	1.682493523	30.62774416	33.11631372	13.52681755	23.58300039	22.68644203	.312630263	.291788245	.312630263	1.33388912	.979574823	.958732805	.657401819	.503295084	.533305641	.679312089	.622171244	.625470971
35	68	0	0	0	0	23.8	107.2	11	0	0	3.756647823	2.443768323	2.319323509	4.368838047	3.336924085	2.819872964	493.4385912	350.7548268	271.6808252	10.27997065	7.307392226	5.660017192	2.230323524	173.2226942	-3.561091861	164.1764039	12.36380167	.43552343	.528600292	.431401282	1.818554114	1.830021212	22.21459909	15.13221827	3.581861753	6.570497841	4.49870861	.375156315	.291788245	.33347228	1.479783243	1.08378491	1.062942893	.729138649	.574976976	.604953695	.67045824	.653658268	.678647034
453	64	0	0	0	0	23.4	79.7	10	0	0	5.098501968	3.669028721	2.777649847	6.060459131	4.84725382	3.434876242	1010.145914	744.1172537	588.9347134	21.04470653	15.50244279	12.2694732	2.986102269	325.9470323	1.867634712	321.3585303	35.13062061	.456899409	.713439306	.673251544	4.619519637	4.62797596	29.33263191	19.85171862	5.449235706	10.31956786	5.98910769	.33347228	.291788245	.33347228	2.000833681	3.376406836	3.230512714	.984719529	1.126521689	1.100006815	.792754128	.819092103	.810373074
51	65	1	0	0	1	27.9	153.2	14	0	1	4.850983443	2.858711309	3.364540311	5.528893463	3.663856004	4.140630642	1107.524002	704.4602954	702.9027541	23.07341671	14.67625616	14.64380738	2.652663297	266.7498726	-1.792324946	283.9577424	35.55935404	.757011102	.907548816	.76940195	2.110830875	2.093087804	28.93998321	27.17690258	4.859459193	10.62677502	9.917610651	.875364735	.521050438	.437682368	2.730304293	1.959149646	1.938307628	1.394503982	1.01540675	.923292342	.583473835	.62861991	.679386819
190	68	0	0	0	0	24	134.8	12	0	0	6.704173206	3.270514192	5.259312902	7.585775511	3.948836109	6.476934729	569.1275756	386.6802561	340.3623265	11.85682449	8.055838669	7.090881802	3.549373427	494.2484004	1.851068491	480.8386183	24.95836248	.281477248	.435431389	.238339623	1.669710682	1.674651649	19.62442875	33.18780997	6.268205186	9.034594964	8.534072064	.312630263	.437682368	.291788245	1.271363068	1.062942893	.791996665	.62591215	.600818516	.464209084	.637924314	.552599818	.577495746
448	77	0	0	1	0	20.2	81.1	9	0	0	4.894452496	3.632002788	2.49290294	5.705045462	4.793548413	3.093450716	843.7655025	557.9744057	509.5647789	17.57844797	11.62446679	10.61593289	2.931190626	296.5843456	.991274416	278.8873968	29.6300308	.571605688	.565785585	.752796871	1.93984222	1.954829649	28.23790193	18.09388317	8.539560981	17.57460169	5.471753783	.50020842	.41684035	.458524385	1.792413506	1.354731138	2.063359733	.879736612	.656324742	.988866194	.651951214	.602019644	.704298268
595	60	0	0	1	1	31.4	123.2	12	0	0	6.848348941	4.393775434	4.366818298	7.900546285	5.630677172	5.542030873	859.6001375	620.2619398	461.4513935	17.9083362	12.92212375	9.613570697	3.939384265	558.1119118	-2.689391079	586.0191234	40.04144332	.416187939	.519901476	.389174713	1.805928415	1.795763192	34.2789335	29.96024346	9.327540344	20.90617708	12.1728842	.50020842	.354314298	.458524385	1.438099208	1.062942893	1.021258858	.778228794	.569380607	.597870317	.580593444	.55947193	.478918525
83	64	0	1	0	1	28.4	123.1	8	0	0	4.812589854	3.128795414	2.949494512	5.299362095	3.931947266	3.552890276	580.6198419	367.6338947	369.0696301	12.09624671	7.659039472	7.688950627	2.218607111	224.9656936	1.1020055	262.5035064	17.98191619	.400029405	.432735129	.460833976	1.832259082	1.799571789	23.1538171	18.62187854	3.175535482	5.980519227	4.537170913	.50020842	.375156315	.41684035	1.667361401	1.229679033	1.41725719	.862077566	.651366175	.723029873	.601092116	.582578698	.629381399
196	61	0	0	0	0	24.3	128.4	9	0	0	7.866198241	4.943650198	4.971731132	8.72154934	6.17523781	6.15888471	590.1874334	428.2674564	319.4409704	12.29557153	8.922238675	6.655020217	3.766742375	621.2612868	-3.619454624	713.6434197	31.80086842	.248773413	.319044391	.236628339	1.642223723	1.618551889	30.90535371	32.60446081	8.888627237	19.70054454	7.613184724	.291788245	.33347228	.312630263	1.146310963	.875364735	.791996665	.543780219	.507430514	.462006439	.642709751	.575530514	.563915738
374	69	0	0	1	0	24.9	115.4	13	0	0	7.820842797	4.206355869	5.599749318	9.330557284	5.120561824	7.799945246	1044.545935	663.4135533	659.5944282	21.76137364	13.82111569	13.74155059	5.088586952	823.6215603	.626075804	752.7606833	66.58819743	.442846158	.580847468	.433802616	1.806051788	1.825101812	30.25031443	56.94019679	9.765064041	10.80634286	12.22151757	.541892455	.50020842	.437682368	1.979991663	1.583993331	1.834097541	.979484889	.831610666	.916214038	.650082573	.585789294	.649992343
485	63	0	1	1	1	24.4	125.1	12	0	0	5.445340833	3.388642575	3.609757751	6.247143351	4.239370725	4.588522192	719.8206584	485.8802289	434.6400237	14.99626372	10.12250477	9.055000493	3.061872509	345.1820624	4.098846812	358.4376438	27.40769795	.401171493	.397301247	.443440578	1.769342078	1.783936222	21.67484199	28.74747583	29.97988053	42.68130716	28.55369518	.604418508	.458524385	.458524385	2.105043768	1.646519383	1.938307628	1.040447694	.832598691	.884385435	.632836032	.617738017	.675654685
163	61	0	0	0	1	25.5	114.1	9	0	0	4.861783138	3.101494717	3.23121979	5.646833295	3.962316732	4.023278809	628.7389522	394.0283093	402.3602018	13.09872817	8.208923111	8.382504205	2.872244937	288.7230438	-4.10845351	290.3395756	21.42098129	.428798915	.46788611	.458598142	1.812993339	1.811815162	24.81692501	23.75872227	5.539454369	11.97369958	8.178089585	.354314298	.33347228	.33347228	1.646519383	1.146310963	1.313047103	.740396711	.557787877	.63143718	.676892657	.62107757	.641270775
476	68	0	0	1	0	25.2	104.1	7	0	0	5.098703035	2.717245765	3.812350699	5.762269122	3.368212369	4.675349278	667.6209029	527.4696316	319.6968353	13.90876881	10.98895066	6.660350736	2.684580562	284.4151163	-3.586806002	289.0324552	26.8699629	.434159294	.71491155	.308836958	1.841963831	1.838460483	17.76490558	22.39305967	2.281054686	6.576244631	3.678561013	.375156315	.354314298	.312630263	1.479783243	1.292205085	1.229679033	.79554674	.756730162	.608312484	.683727679	.701953825	.71736281
467	72	0	1	0	0	36.2	94.9	8	0	0	7.672909981	4.515060208	5.246231907	8.578495357	5.716241483	6.396496376	1052.765963	697.2961482	656.4290635	21.93262422	14.52700309	13.67560549	3.836278798	614.3093844	4.68144633	683.5411828	56.86555906	.454936337	.568771064	.460812329	1.873182996	1.849417386	29.19993356	38.37392233	9.590238951	18.54572276	15.61897916	.625260525	.458524385	.41684035	1.709045436	1.521467278	1.354731138	.914275585	.768504374	.727126306	.567850419	.605197197	.607405666
438	65	0	0	1	0	31.5	100.1	9	0	0	5.311775866	3.074278145	3.690408132	6.269350658	3.918297092	4.894047974	501.2296337	302.4320575	330.8701134	10.44228404	6.300667864	6.893127362	3.330134355	365.7467165	-1.18926094	360.7695893	18.53893907	.312878624	.362300088	.33019228	1.678173989	1.680656531	24.13869786	29.00133512	3.514607613	6.107899368	7.342781174	.33347228	.270946228	.270946228	1.08378491	.66694456	.979574823	.596081003	.407921429	.490270132	.624158575	.574061619	.602091271
301	76	1	0	0	1	25	125.1	12	0	0	3.857307682	2.372991899	2.547064619	4.335624723	2.974429081	3.154427584	805.8512767	470.9372708	551.4768033	16.78856826	9.811193142	11.48910007	1.979600766	158.9817177	-.671571787	176.4046251	20.50310615	.692706895	.730887577	.797390505	2.077464454	2.049027167	17.06222536	17.65568038	2.347021752	4.988557199	5.640493351	.687786578	.458524385	.41684035	2.334305961	1.563151313	1.938307628	1.132887623	.780354025	.971402383	.635423146	.632383983	.712351852
390	70	0	0	0	0	25.1	110.2	10	0	0	5.378260279	3.448034174	3.534125695	6.150294625	4.294664382	4.402497226	821.5369122	559.4056523	487.4807265	17.11535234	11.65428442	10.15584847	2.98336058	332.3789346	-.826709245	356.0523847	29.70529268	.506482168	.597501586	.507994759	1.900216379	1.884389821	25.60573702	25.91442539	3.945101527	11.6444979	8.210747706	.458524385	.437682368	.354314298	1.834097541	1.25052105	1.104626928	.886434603	.683971627	.625570269	.656907455	.602133256	.643280458
415	78	0	1	1	1	25.9	61.3	0	0	0	4.154290031	3.06634151	2.232968814	4.782478163	3.829637078	2.864607693	866.1064788	467.4660072	632.4448943	18.04388497	9.73887515	13.1759353	2.36938214	203.6803671	1.051256867	205.8356895	25.2675509	.691279007	.561452845	1.043094863	2.049147393	2.046311885	21.86361932	20.88247461	2.778994488	8.906629351	5.186937236	.541892455	.291788245	.58357649	2.167569821	1.521467278	2.167569821	1.099178398	.648415703	1.115108829	.682084495	.686662633	.692496257
168	74	1	1	0	0	26.4	114.6	14	0	1	7.489828666	3.982070373	5.496946613	9.011147594	5.562363724	7.089491573	1134.423619	704.9251766	736.4178413	23.6338254	14.68594118	15.34203836	5.010314114	777.5108368	-9.522070816	721.3241628	62.64223134	.502206433	.651955366	.493385698	1.853954132	1.870665758	44.0361096	35.76374534	6.922299172	10.38425779	9.944771205	.58357649	.395998333	.41684035	1.854939558	1.375573155	1.667361401	.941408247	.731092661	.824133012	.615529627	.606297226	.664772931
311	71	1	0	0	0	26.6	154.2	14	0	0	6.65966245	4.61920496	3.89813021	7.582087272	5.858940176	4.812573887	857.9470083	581.4274924	515.013032	17.87389601	12.11307276	10.72943817	3.624492164	500.4986673	-8.277045867	508.0778047	39.936531	.42715662	.463566564	.48657036	1.828221048	1.824999601	30.37406778	23.72881052	10.29555897	18.91303677	9.252512832	.375156315	.291788245	.395998333	1.604835348	1.438099208	1.208837015	.778013651	.658812181	.67472953	.666289164	.664798787	.630024144
326	60	1	0	0	0	32.9	130.4	12	0	0	7.545294342	4.394011888	5.227554264	8.73682216	5.727829625	6.597274379	928.1658511	576.5148751	602.1972708	19.33678856	12.01072656	12.54577648	4.404610623	687.286527	1.146282003	711.9604258	47.55228596	.407876134	.483206829	.424252106	1.794539159	1.787271869	33.17835354	35.92070628	8.514221042	16.09699031	13.04012288	.41684035	.312630263	.354314298	1.813255523	1.500625261	1.33388912	.842652609	.691353338	.672181725	.668698076	.688034072	.647656462
322	67	0	0	0	0	28.5	96.1	11	0	0	4.93235072	3.170645638	2.936505931	5.962534939	4.535037293	3.871079907	642.7005662	452.5314529	359.1183704	13.38959513	9.427738601	7.481632717	3.350184961	342.6368841	-2.641545897	327.1457189	24.19189999	.432049619	.525635679	.450391839	1.786510484	1.796047037	32.63708361	24.95733137	4.852617115	13.1358842	7.715531336	.375156315	.312630263	.33347228	1.354731138	1.125468945	.8336807	.669558423	.530437572	.497654843	.634732707	.592093058	.567042608
195	63	0	1	1	0	29.2	93.4	10	0	0	4.505836006	3.314303707	2.437087665	5.144970185	4.13436307	3.062312886	448.8245275	299.9520047	270.4334194	9.350510989	6.249000097	5.634029572	2.483578082	231.8835075	-3.025095208	231.7364592	13.93824203	.330278342	.333306083	.40867021	1.721764875	1.721885688	23.87042761	16.83638424	4.427885427	8.217088503	3.948767168	.375156315	.291788245	.291788245	1.25052105	1.021258858	.958732805	.631983492	.512721982	.47300373	.646135664	.625010142	.61286408
72	73	0	0	0	0	26.7	81.9	13	0	0	5.423162346	2.788919497	4.0672063	6.37567967	3.61720151	5.250251851	689.449378	418.0810588	460.2916153	14.36352871	8.710022059	9.589408651	3.352402336	375.8503214	-.562178032	357.8191654	25.77909241	.421530179	.552087974	.41679321	1.796387657	1.806637617	19.92138761	25.63815235	5.488086151	4.250670758	11.55450448	.33347228	.354314298	.291788245	1.875781576	1.625677366	1.438099208	.853035511	.765985948	.689333904	.727892782	.676938169	.729968389
264	75	0	0	0	0	25.6	133.7	8	0	1	6.982711051	4.14989728	4.637000263	8.381040091	5.652027511	6.188409975	1130.288491	729.9711204	716.1447966	23.5476769	15.20773167	14.91968326	4.635038229	670.3362108	5.083625545	652.301327	62.62552993	.536715489	.647816649	.568784161	1.885622693	1.891872788	38.97071474	43.60767052	12.10547575	15.86623556	16.88081274	.458524385	.50020842	.375156315	1.625677366	1.479783243	1.354731138	.809980325	.785273543	.702455171	.679950559	.582327346	.673346575
378	62	0	0	1	0	30.4	63.8	6	0	0	5.470417089	3.537249901	3.449981048	6.307010376	4.423843553	4.495329587	745.9646764	553.2073298	389.9144895	15.54093076	11.5251527	8.123218532	3.138935607	355.2551814	-4.216658649	366.3308429	28.98654415	.452143943	.57597808	.416232932	1.841857907	1.835191472	28.89671171	28.10519357	4.459786509	8.520893586	6.27839047	.437682368	.375156315	.312630263	1.625677366	1.41725719	1.125468945	.798029908	.701994706	.607730882	.653179682	.629083031	.669431763
535	65	0	0	0	0	27.5	72.4	9	0	0	5.129451219	2.884592351	3.762154362	5.862566824	3.558722228	4.65888247	742.1733704	467.1338921	480.4883277	15.46194522	9.731956085	10.01017349	2.838735627	301.6675348	1.298468344	311.5594917	25.73049301	.479748204	.596404215	.470359592	1.875888746	1.868623206	19.18038784	25.0421159	3.389816391	6.388222654	6.434257731	.646102543	.50020842	.50020842	1.771571488	1.41725719	1.583993331	.969743647	.761560267	.812800817	.579797178	.566326193	.585679991
491	66	0	0	0	1	32.3	87.1	8	0	0	7.685081426	4.664297657	5.248456893	8.490628711	5.895072978	6.110555663	1064.34554	785.4231648	566.1621226	22.17386542	16.3629826	11.79504422	3.609750599	583.0463905	-10.53342501	649.3237836	55.93304031	.459211828	.620156388	.397276567	1.890038409	1.865649929	39.57513881	34.53390069	12.0392947	33.87140766	13.0504764	.521050438	.41684035	.354314298	1.959149646	1.354731138	1.583993331	.942052784	.709640806	.750489624	.624587773	.586911202	.664733395
433	67	0	0	0	1	34.9	101.1	0	0	0	5.129362366	3.248254432	3.283019435	5.766837323	3.936893761	4.213938802	735.8800528	540.3441932	414.5816687	15.33083443	11.25717069	8.637118098	2.63553684	281.4327495	.944898008	312.2032814	25.76269639	.475688381	.612638411	.465072238	1.887809715	1.864349597	19.11288293	23.23434477	4.8301741	11.49134397	6.481096824	.437682368	.354314298	.41684035	1.959149646	1.438099208	1.33388912	.959145958	.768570242	.781557669	.704146955	.693136185	.643014062
382	68	1	0	0	0	31.7	131.4	17	0	0	5.730204533	3.655339123	3.518570667	6.638100137	4.811923628	4.572719588	608.5978687	400.6027917	372.2366196	12.67912226	8.345891493	7.754929575	3.350989322	397.0836433	-5.480195089	401.6879204	21.38409247	.352159329	.403617576	.389615828	1.735420155	1.733192563	28.09813217	26.29187185	9.399190112	17.04939367	13.02720794	.458524385	.291788245	.270946228	1.25052105	1.00041684	1.021258858	.675288685	.506057273	.504029541	.546361607	.590365505	.650802906
339	64	0	0	1	0	33.4	91.4	12	0	0	6.826427192	4.775306672	3.940511152	7.86154662	6.128379543	4.924112046	818.8154732	521.1942225	530.5759386	17.05865569	10.85821297	11.05366539	3.899205951	550.7653126	4.878843893	561.3364212	37.78575678	.397714544	.401959316	.495882479	1.788506049	1.784607861	35.06280421	24.78163686	8.920919144	17.08638378	12.75578027	.437682368	.33347228	.41684035	1.396415173	.791996665	1.25052105	.723274406	.477507949	.669382478	.635525464	.571351766	.614760984
331	74	0	0	1	0	23.8	51.3	7	0	0	7.479990948	4.081087825	5.380351822	8.436648097	5.074657614	6.739798306	763.3455372	515.3964649	444.9214784	15.90303203	10.73742635	9.269197467	3.902148962	606.9020533	-7.73235004	628.0040419	39.30955481	.338375564	.465103136	.304548504	1.741026795	1.734396604	26.57870648	33.90383115	7.174030122	19.2928958	14.13423144	.41684035	.312630263	.291788245	1.458941226	1.16715298	.854522718	.751154346	.55969757	.468277883	.64212509	.631824578	.617574696
602	68	0	0	1	0	22.3	137.2	9	0	0	2.866675661	1.902135574	1.761527376	3.258200379	2.379344753	2.225890442	388.772708	281.9521007	213.4942711	8.099431417	5.874002097	4.447797314	1.548560741	92.08644205	1.084576928	97.71456255	6.78551186	.449672268	.545905714	.446355204	1.85210115	1.839120169	13.60068287	11.88371878	1.316378874	2.422115378	3.108944064	.50020842	.395998333	.312630263	1.583993331	1.229679033	1.16715298	.807196244	.661313164	.563128974	.6134388	.623527025	.638843011
176	67	0	1	1	0	29.8	113.4	10	0	1	7.991775666	4.257821887	5.691430845	9.6071849	6.521341587	7.054793095	1127.317521	713.41311	707.7420191	23.48578169	14.86277313	14.7446254	5.331934304	882.7615185	-8.241728877	853.1775833	70.94670033	.467715612	.617074172	.457970275	1.823649917	1.830961724	62.60275066	43.15562688	10.67823993	22.88169927	16.20074384	.687786578	.729470613	.541892455	2.876198416	1.375573155	1.479783243	1.184349422	.851413464	.822017417	.652710401	.487920458	.601774638
250	79	0	0	0	0	20.8	114.8	9	0	0	7.255157884	4.915891394	4.303536363	8.04034415	5.80196766	5.566354761	832.9120294	543.4909549	498.563692	17.35233394	11.32272823	10.38674358	3.46551845	527.336027	4.397268236	603.0925345	43.25979515	.380654669	.407168165	.426657068	1.804597509	1.77694572	28.25133126	35.36356304	7.296163441	28.79191962	21.69836511	.479366403	.291788245	.458524385	1.709045436	1.08378491	1.41725719	.863390391	.530377032	.754167703	.630790034	.620193059	.584251877
420	82	0	0	0	0	21.4	82.8	9	0	0	8.219858823	3.904104907	6.427902214	9.507110466	5.008898287	8.080599444	879.2118779	543.5939544	560.3161785	18.31691412	11.32487405	11.67325372	4.77693106	812.0991982	-4.54376601	758.111184	46.58058732	.354656629	.512786889	.32103152	1.739348942	1.752822298	30.05064862	51.82190071	21.11671984	22.75937883	34.11086281	.458524385	.395998333	.291788245	1.33388912	1.208837015	1.021258858	.734957259	.657162084	.55970865	.583176547	.589525539	.617342942
598	66	1	0	0	1	26.1	90.5	10	0	0	6.550526298	3.184560464	4.904096676	7.978366697	4.050787014	6.873533277	536.6551558	337.671637	341.0228716	11.18031575	7.034825771	7.104643157	4.554661389	619.5355303	-3.309267604	521.1121963	22.92442927	.27164268	.390507031	.256099221	1.610388105	1.639735716	20.02158975	39.1550616	8.385887662	11.24220432	17.99338155	.312630263	.33347228	.25010421	1.00041684	1.146310963	.791996665	.580934512	.565186022	.433528407	.636297576	.599762496	.659323007
474	71	0	0	1	1	31.5	73.9	7	0	0	8.141156064	5.828436155	4.72419733	9.191316404	7.065023788	5.879263229	695.0136788	484.3641205	388.2040693	14.47945164	10.09091918	8.087584776	4.26636557	721.9543533	3.769486402	779.7258464	37.0387065	.283064995	.306057971	.302632682	1.673431699	1.659696729	33.97281228	35.73274653	7.765063219	9.383161916	7.256002794	.395998333	.375156315	.395998333	1.062942893	1.104626928	1.00041684	.60576866	.595469349	.567184718	.5795761	.563662893	.560927559
292	61	0	0	1	0	41	58.6	8	0	0	5.084487875	2.660820713	3.881117298	5.634327166	3.200972196	4.636746662	624.5756512	314.3732238	473.50826	13.01199273	6.549442162	9.864755417	2.427679068	258.900052	-4.607417344	265.9454935	21.39836465	.407302174	.435124672	.449318773	1.833437016	1.827657333	16.5824005	24.2297238	5.180484662	6.355758595	8.246753422	.395998333	.291788245	.291788245	1.646519383	1.104626928	1.375573155	.821861348	.546523508	.649621864	.665502357	.606458251	.690439811
519	66	1	0	0	0	29.9	89.6	8	0	0	7.372287963	4.258460466	4.182435304	8.647196589	5.455717454	6.708886339	1011.269824	629.8126611	681.4429583	21.06812134	13.12109711	14.1967283	4.319767307	688.7306808	-8.883856716	673.7867795	57.68850895	.403705705	.363785992	.600045316	4.175039096	4.166955886	32.69263272	31.71984579	12.61561503	19.03630635	19.30161603	.354314298	.270946228	.33347228	1.25052105	1.021258858	1.354731138	.733676425	.588586615	.744678236	.689252252	.717847074	.697767231
436	63	0	1	0	1	33.1	113.2	9	0	0	5.575609465	3.023095519	4.023457672	6.389277454	3.885558887	5.07201129	919.1625752	516.8607534	656.5246057	19.14922032	10.76793236	13.67759595	3.120167541	360.2381645	-2.500853946	368.4763579	33.14627874	.546611646	.629659065	.600945855	1.934236401	1.928817214	25.96462075	31.43883164	4.314059526	10.90959633	7.997977315	.625260525	.354314298	.58357649	2.000833681	1.375573155	1.688203418	.985157616	.672753361	.905884	.623047474	.627709939	.6209299
468	83	1	0	0	1	25	90.5	10	0	0	5.928403188	3.332258296	4.17409903	6.661373988	4.21421537	5.158904169	862.6714312	571.2259202	531.0011633	17.97232148	11.90054	11.06252423	3.037752302	375.0014704	-8.016018177	380.9303275	33.76290994	.482488068	.63132505	.468507446	1.894909983	1.891298493	22.35452134	25.41994837	7.292170171	18.60423013	16.06018621	.437682368	.375156315	.291788245	1.792413506	1.271363068	1.062942893	.851514834	.677003979	.538767043	.677473059	.652606221	.666901766
269	69	1	0	0	0	27.3	83.5	9	0	1	6.661368583	4.268256613	4.279000071	8.114239119	6.00726421	5.454690935	1380.735273	572.7426741	1138.1725	28.76531818	11.93213904	23.71192709	4.633254265	640.9041953	9.848320938	589.101339	65.41380021	.687267567	.494188682	.979601786	1.993104974	2.014847826	50.06905637	35.30714484	7.872010367	15.89203004	13.42887286	.395998333	.291788245	.729470613	2.271779908	1.396415173	2.250937891	1.060638283	.645771355	1.14473953	.710647895	.71840353	.623715619
127	67	0	1	0	0	24.8	114.7	9	0	0	4.71984681	3.462231537	2.549239241	5.494848456	4.295356388	3.426845934	570.4121977	421.5454485	297.2235989	11.88358745	8.782196845	6.192158311	2.813610785	274.5422948	-.746811106	277.0991641	17.3187727	.400718871	.448406676	.42939449	1.783016726	1.781125493	24.03656424	18.45343854	4.838892956	6.457599806	4.489506314	.479366403	.458524385	.312630263	1.458941226	1.438099208	1.062942893	.7399535	.699721317	.602659672	.628328092	.586812624	.673890188
287	61	0	0	0	1	27.9	102.1	13	0	1	7.557233557	4.561475038	5.189411037	8.620033729	5.744241177	6.427182493	1012.373207	527.0133918	740.9021861	21.09110847	10.97944566	15.43546221	4.146468673	649.4674267	-2.775443039	693.942918	47.6190371	.44417764	.425500546	.52580726	1.843479074	1.829130978	31.00938318	31.87600325	17.39582323	25.17859311	37.28911755	.541892455	.312630263	.33347228	1.458941226	.979574823	1.104626928	.795127883	.522981023	.566970968	.599499987	.610865317	.593936605
562	61	1	0	0	0	28.9	110.2	8	0	0	5.698670813	3.922697598	3.428701352	6.491370786	4.795881437	4.374633234	665.9553419	418.0059219	424.3330711	13.87406962	8.708456707	8.840272315	3.108543975	367.2654499	-1.929968889	393.7910658	27.75395814	.387481017	.39244733	.455786015	1.786853715	1.772663782	25.06366129	28.64907644	4.070813087	13.81934807	8.466901855	.458524385	.291788245	.312630263	1.646519383	1.08378491	1.458941226	.825858704	.53490086	.685628967	.622139222	.637648433	.651398933
564	65	0	1	0	0	25.5	128.8	8	0	0	5.482055389	3.725559188	3.287190468	6.057964358	4.493096318	4.063375154	966.1748402	691.0801266	547.2249394	20.1286425	14.39750264	11.40051957	2.577983878	296.9860497	-5.273794592	329.4685099	30.56685131	.584374422	.683157295	.613090782	2.007276837	1.98076561	21.24359783	19.22785753	6.557943583	20.4818554	10.13834857	.854522718	.562734473	.50020842	2.209253856	1.396415173	1.542309296	1.215167707	.789945688	.786468783	.563948556	.546338047	.591412426
286	67	0	0	1	0	27.9	127.4	12	0	0	7.007413874	3.863305769	5.071419036	8.062016733	5.05073526	6.283803556	772.942114	513.5302599	470.335564	16.10296071	10.69854708	9.798657584	3.986510327	578.1010671	-7.167858275	582.7871625	38.01422715	.365736325	.489542871	.341556139	1.755478576	1.753881743	31.92926619	28.81664386	6.479071708	13.2714702	5.166420819	.41684035	.33347228	.312630263	1.709045436	1.563151313	1.750729471	.757714482	.679963787	.730943336	.670257224	.678545511	.732365039
219	74	0	0	1	1	32.4	91.2	12	0	0	5.780733698	3.566793687	3.791752577	6.551404865	4.481846678	4.778488889	652.1969602	431.1108096	396.5856728	13.58743667	8.9814752	8.262201516	3.082859649	369.9750777	-7.54863663	377.7831979	25.52813078	.374088796	.445138027	.385195144	1.776838654	1.772612908	23.16303717	27.70529984	4.661219437	10.03393767	5.651569758	.458524385	.312630263	.354314298	1.542309296	1.271363068	1.41725719	.741415139	.57628558	.691160035	.621471911	.639537373	.659924879
587	81	1	1	0	0	19.5	103.1	11	0	0	5.813618422	3.4408151	3.874330592	6.886157978	4.727461603	5.007022916	873.2117704	602.1348707	523.0133001	18.19191188	12.54447647	10.89611042	3.690665595	443.7424204	7.455460297	423.4690607	37.91482518	.498025926	.64449005	.49716418	1.862260225	1.872737239	27.78694198	32.51708351	5.332626145	12.36865207	10.14833741	.562734473	.562734473	.41684035	1.875781576	1.146310963	1.021258858	.922831427	.681620682	.579641229	.614974883	.448945903	.561968076
157	65	0	0	1	1	32.9	112.3	13	0	0	5.478248309	3.590361218	3.317413596	6.466241882	4.931673144	4.182210429	507.714506	355.3304653	289.5209403	10.57738554	7.402718026	6.031686257	3.435269936	389.1195254	1.955200668	387.0268646	20.70881934	.307295891	.364483669	.321413515	1.671643786	1.672612366	29.41300994	20.0730564	4.371144877	4.514998279	5.043021113	.312630263	.33347228	.33347228	1.396415173	1.375573155	1.00041684	.683237276	.677199629	.548591503	.671114569	.6520228	.652667881
259	60	0	0	0	0	31.5	89.3	8	0	0	6.340782878	3.986734525	4.182227543	7.076807527	5.084811991	4.921980474	796.1444763	566.8203456	443.2321214	16.58634326	11.8087572	9.234002529	3.142559033	416.2196616	-5.087667045	461.9039963	30.22069123	.416320598	.523614768	.3903079	1.83573871	1.813466425	31.19543203	24.99669349	7.666076231	12.4746039	5.254518614	.541892455	.41684035	.458524385	1.771571488	1.33388912	1.521467278	.871184971	.693042043	.762723865	.619592527	.602840878	.619880665
328	60	0	0	0	1	25.6	93.4	8	0	0	4.710435363	3.009582631	3.047664058	5.295471838	3.75589199	3.733001118	747.298423	535.3475664	419.9151535	15.56871715	11.1530743	8.748232365	2.419467024	237.2658666	-1.383343652	262.9953937	25.37942771	.526031694	.655108651	.507432439	1.935098952	1.910645394	19.88151105	21.11277668	5.487512702	12.6979722	10.51277354	.50020842	.354314298	.375156315	1.959149646	1.458941226	1.229679033	.950508262	.697341671	.615522426	.634787729	.649048844	.600010433
177	62	0	0	0	1	26	137.2	14	0	0	5.494267885	3.583786071	3.43472186	6.423525326	4.790017184	4.279884694	778.4285311	563.9700148	421.5256657	16.21726106	11.74937531	8.781784702	3.327866888	377.9662108	-1.041237821	385.930742	26.78994915	.469772737	.579559075	.451976882	1.846934314	1.842375925	33.3876548	22.20332993	9.124828139	18.90293284	10.59984123	.50020842	.395998333	.375156315	1.688203418	1.313047103	1.146310963	.83614356	.672263183	.617639875	.62175434	.585459554	.593046708
505	65	1	0	0	0	28.1	88.2	11	0	0	4.623840741	1.780473699	4.056453099	5.467191919	2.20331945	5.003555824	362.247122	165.0180024	288.3012557	7.546815041	3.43787505	6.00627616	2.917239154	278.9334015	-7.892403608	145.0902411	10.31516209	.259765201	.341333989	.261748287	1.612379559	1.729467914	11.29104186	23.63677581	4.73289988	.753145918	5.81181774	.291788245	.395998333	.270946228	1.021258858	.91704877	1.00041684	.54425896	.636309347	.521327657	.669253548	.624147162	.67953198
158	67	1	0	0	0	22.6	138.4	12	0	0	7.044937335	4.620675727	4.264026319	9.789124911	6.4091168	7.399337022	1058.261454	774.4729551	562.5160943	22.04711362	16.13485323	11.7190853	6.796751023	1043.549843	11.11708389	868.9976035	73.6217242	.498074993	.617283316	.485846244	1.762978402	1.800299608	57.35066727	62.46053079	6.903298433	14.99952138	11.3349765	.458524385	.395998333	.312630263	1.688203418	1.354731138	1.187994998	.848660679	.689693808	.564664188	.618809269	.585288721	.602353105
492	66	0	1	1	1	25.5	109	9	0	1	6.859722854	4.361121283	4.437575436	7.808126509	5.615161031	5.425569664	1120.261867	691.5810523	727.7691782	23.3387889	14.40793859	15.16185788	3.729750923	530.534149	-6.820109348	559.6856889	51.97243475	.541491792	.584021311	.603992691	1.936303271	1.9235048	36.20422547	29.61045704	9.273331997	15.95160477	14.02250569	.687786578	.437682368	.395998333	2.021675698	1.563151313	1.646519383	1.032553033	.811868242	.85061643	.59646167	.621023794	.652889946
67	76	0	0	1	1	27	97.8	7	0	1	6.859474902	4.36087433	4.437499274	7.807681734	5.614648673	5.425459828	1120.118417	691.5632107	727.6687228	23.33580035	14.40756689	15.15976506	3.72927582	530.4500928	-6.822851114	559.6081238	51.96894723	.541442024	.584039316	.603919686	1.936279747	1.923476868	36.20184557	29.61045704	9.270351653	15.94814988	14.02162127	.687786578	.437682368	.395998333	2.021675698	1.563151313	1.646519383	1.032423561	.811817526	.850560435	.596397235	.62097665	.652871296
435	69	1	0	0	1	26.5	105.3	9	0	0	6.831043966	3.791148348	4.990207733	7.677670353	4.744004129	6.036642019	909.0812085	686.8533675	450.5142368	18.93919184	14.30944516	9.385713266	3.504776795	498.4744271	-2.705623948	537.3962836	43.95336993	.441259933	.667232246	.332486234	1.854319459	1.837859459	24.7292201	31.53059219	8.553373097	18.08964115	8.895356037	.458524385	.375156315	.354314298	1.709045436	1.563151313	1.354731138	.858455881	.768547696	.656409711	.63917637	.639983578	.639550754
551	60	1	0	0	1	32.2	147.8	13	0	0	5.200991557	3.060004229	3.466573812	5.97106688	3.951445377	4.476574484	658.9647325	384.998869	449.6710609	13.72843193	8.020809771	9.368147101	2.93314277	315.7957363	-3.914996579	325.1596936	22.58412448	.420102163	.463362838	.477725321	1.813897544	1.807742201	22.8096775	27.35233959	5.012742096	8.789057155	9.267689926	.50020842	.375156315	.33347228	1.542309296	1.25052105	1.146310963	.790557296	.624136276	.625129788	.584068162	.575836384	.609593261
271	71	0	0	1	1	32.8	99.2	10	0	0	8.066136656	4.947245874	5.403972012	9.216664627	6.411078714	6.621553939	738.9501312	493.3536233	450.140723	15.3947944	10.27820049	9.377931728	4.459186731	745.205149	-6.658028505	790.2852116	43.91790403	.303758507	.367264204	.306774309	1.689945842	1.679238348	37.64495135	32.17414611	10.57848736	18.24144963	10.0653003	.375156315	.375156315	.291788245	1.208837015	1.08378491	1.021258858	.66584455	.548862529	.558440797	.644194333	.558256764	.662733757
261	65	0	0	0	0	29.1	96.5	10	0	0	8.827984004	3.606664065	7.375930013	9.652688383	4.448477112	8.566530476	879.8868572	566.7698137	547.0907669	18.33097619	11.80770445	11.39772431	3.903984048	730.6202599	-4.158042918	714.0304009	48.97659072	.330479243	.578741722	.273165829	1.760448453	1.765033203	24.21489694	43.3339088	6.672512647	21.15228339	13.32428788	.521050438	.41684035	.437682368	1.896623593	1.208837015	1.313047103	.928451486	.677031909	.707850358	.63448358	.586909547	.599493674
547	74	1	0	0	1	27.9	73.5	17	0	0	6.209752381	3.016560468	4.724984702	7.084576141	3.95626583	5.877004321	617.7068968	413.4705274	370.5605936	12.86889368	8.613969322	7.720012366	3.410307093	438.8977302	1.04716951	437.8261449	25.74463372	.329827651	.504796455	.288830199	1.721904445	1.722370182	24.5830496	28.88068434	6.953792413	8.762241045	8.33079961	.354314298	.395998333	.312630263	1.479783243	1.41725719	1.062942893	.739658851	.731612477	.584941102	.674178522	.630519101	.669957147
324	61	0	0	0	0	28.7	107.8	13	0	0	4.725918053	3.632079778	2.503584366	5.262120794	4.285508212	3.053577347	441.9503246	279.889716	278.7436537	9.207298429	5.831035751	5.807159452	2.314219914	228.7357272	-2.919305629	240.451539	14.14839456	.31007458	.283801924	.410040289	1.718495296	1.709070644	20.1401296	16.75546372	4.395946065	4.290819784	4.927808401	.354314298	.270946228	.437682368	1.229679033	1.00041684	1.08378491	.626310458	.498918053	.622671052	.629149613	.651740704	.560791871
563	62	0	0	0	0	23.2	121.8	10	0	0	5.440252449	3.676178835	3.247849947	6.100693818	4.585636682	4.023729772	673.8993064	492.0165436	362.8780326	14.03956888	10.25034466	7.559959012	2.76081842	313.0166878	4.278181868	338.3219362	26.13139692	.410728511	.492909114	.411479777	1.825310931	1.808821884	30.23826511	24.62160357	5.692857008	18.69020974	6.511808983	.521050438	.33347228	.291788245	1.583993331	1.313047103	1.125468945	.820032721	.615492098	.566459639	.590010567	.63511108	.627823637
404	60	0	0	0	1	24.7	131.7	15	0	0	7.15215936	4.06947097	5.063895489	7.759172544	5.266941154	5.697726692	763.6222352	613.7668087	334.8042969	15.90879657	12.78680851	6.975089518	3.008550326	460.0536907	-7.236039482	548.9770298	37.41294768	.35401387	.555455431	.243495008	1.796845431	1.760925811	30.72878365	23.76449296	8.388548405	19.26784472	6.763041066	.479366403	.312630263	.312630263	1.667361401	1.458941226	.958732805	.836911983	.629566975	.552348687	.63270568	.665307161	.594831187
230	76	0	0	1	1	28.2	115.8	11	0	0	8.530700427	4.380889996	6.444876276	9.707566995	5.793160906	7.789489308	891.4501485	614.3675606	527.5260597	18.57187809	12.79932418	10.99012624	4.632926417	819.5872462	-10.68049506	826.4324815	58.33445949	.346490447	.516475472	.301448486	1.74294578	1.74132412	39.42521242	42.29540943	14.0269902	24.01710741	11.93769193	.375156315	.395998333	.33347228	1.583993331	1.208837015	1.500625261	.771090763	.664305839	.710280752	.667352346	.628284777	.682567645
263	68	0	0	1	0	25.9	95.4	8	0	0	8.870639169	5.648419172	5.666432838	10.1284582	7.348109241	6.970721343	1161.666873	822.1847002	652.8717943	24.2013932	17.12884792	13.60149571	4.888499381	898.568407	-21.42026482	877.0264708	67.10057761	.434215763	.536075854	.424328238	1.83272829	1.837979282	49.09372319	34.86247306	14.92245532	35.41292236	9.909410044	.562734473	.354314298	.437682368	1.959149646	1.563151313	1.813255523	.945820368	.686022742	.873028374	.624046575	.660635972	.684711466
251	77	0	0	1	1	28.3	123.3	14	0	1	9.793764638	6.493217191	6.109728775	12.6130656	9.275602759	8.54708239	1852.497961	1259.585115	1062.765957	38.59370752	26.24135655	22.14095743	7.94805625	1642.927075	11.34376323	1479.003586	157.0237065	.627172446	.714416314	.6406185	1.906796119	1.931667194	88.88630325	72.15217234	53.10541081	136.3113106	82.11384136	.562734473	.875364735	.50020842	2.813672363	1.646519383	1.813255523	1.257508692	.978214554	.89595019	.695401338	.513995783	.632648697
201	71	0	1	0	1	20.1	93.7	11	0	0	5.67047165	3.535749571	3.774840768	6.196744801	4.330659856	4.432271578	387.2817728	193.2312156	295.2853963	8.068370266	4.025650324	6.15177909	2.49907931	300.5778565	-5.785368092	344.9852457	14.50610617	.226457531	.201270239	.288089285	1.622279934	1.599313017	20.77614446	20.05891401	4.455727199	6.757342185	8.354412075	.354314298	.229262193	.270946228	1.187994998	.604418508	.896206753	.575312826	.345373885	.471194578	.626629427	.584879106	.650904727
155	67	1	1	0	0	24.6	115	17	0	0	5.441707058	3.535443625	3.324481348	6.21869957	4.409580998	4.384953793	588.3199484	397.186734	348.8569473	12.25666559	8.274723626	7.26785307	3.009991467	339.346739	-2.400441937	361.6518974	22.31674661	.358473709	.413746746	.386462402	1.752881053	1.740404978	25.61377897	25.17066836	4.168903557	6.892094351	6.240284836	.312630263	.458524385	.33347228	1.41725719	1.354731138	.91704877	.676640679	.672215101	.536333854	.686801159	.592739334	.609597553
550	64	0	0	0	0	27.9	127.4	11	0	1	8.563556168	5.533587637	5.51982245	9.711328204	6.701624029	7.028380387	1277.060445	730.569947	849.6715453	26.60542594	15.22020723	17.70149053	4.579890966	814.0770073	-3.521165344	885.3591712	85.60719979	.49446573	.486226678	.566904285	1.897089898	1.87787991	37.02225223	42.54895099	12.45064728	26.57841945	30.84247438	.604418508	.479366403	.50020842	2.271779908	1.33388912	1.583993331	1.080294565	.729765855	.868405376	.636842984	.559918738	.606609021
361	74	1	1	0	0	26.6	101.5	10	0	0	5.830489509	3.972500963	3.530744297	6.712236226	4.966346104	4.515475782	922.3669445	585.1335951	591.6841055	19.21597801	12.19028323	12.3267522	3.325583744	401.2262781	-6.773753247	402.9643277	35.38228973	.524538786	.542468839	.617173699	1.910309634	1.909296839	31.55005945	28.75437596	8.648916048	19.78771183	14.48895651	.479366403	.312630263	.375156315	2.042517716	1.438099208	1.25052105	.95454611	.696526246	.687684574	.666378623	.680299376	.661350229
66	68	0	1	0	1	22.5	108.7	11	0	0	5.800147827	3.38470622	3.978792921	6.566069045	4.334158478	4.932375998	558.3399296	428.9747568	278.006597	11.63208187	8.9369741	5.791804104	3.077587998	370.7079053	2.934236202	399.1463158	20.69231968	.319182094	.466760967	.257328293	1.715596348	1.701733844	23.42323404	26.44743046	7.286820899	14.139426	10.92888444	.41684035	.33347228	.270946228	1.41725719	1.16715298	.75031263	.686825897	.560381311	.445330802	.629949829	.613942061	.637950631
409	71	0	0	0	0	29.1	101.4	8	0	0	8.286079202	5.145131555	5.253528364	9.908362801	6.641090917	7.353336986	746.7209156	437.7369066	504.5474659	15.55668574	9.119518888	10.51140554	5.43291311	931.9200054	-15.55118354	872.5813036	39.8746674	.298805186	.3133289	.353699724	1.653564085	1.665201749	42.35165886	47.21534462	14.28470123	22.23669876	21.23010523	.33347228	.270946228	.270946228	.958732805	.771154648	.812838683	.52284677	.403241947	.447258263	.60085868	.564297157	.583194145
440	62	0	0	1	0	26.4	73.5	0	0	0	9.589716532	6.181735454	5.894451543	11.31776923	8.053406237	7.952015358	1127.353139	790.9409534	638.7813584	23.48652373	16.47793653	13.30794497	6.010760112	1191.825281	2.183960314	1206.438681	80.1116856	.389792163	.471213171	.399109996	1.761707933	1.759281494	43.64908586	43.529882	27.51916483	42.93692555	17.57624147	.395998333	.312630263	.291788245	1.438099208	1.292205085	1.521467278	.707775102	.583720493	.690369999	.650490468	.623361984	.711895401
216	63	0	1	1	1	29.2	82	9	0	0	10.61883128	7.458833129	6.144675416	11.85594524	9.141529899	7.54956083	1555.221163	1276.644229	658.562259	32.40044089	26.59675477	13.72004706	5.272936541	1169.340341	1.230153253	1300.686684	100.7732446	.485617502	.630351468	.394713213	1.904511089	1.880025317	51.21466387	39.94210752	23.91652814	84.81835641	23.49058132	.646102543	.437682368	.354314298	2.146727803	1.583993331	1.271363068	1.063494468	.745423169	.637915479	.629709278	.601416819	.630229127
368	70	1	1	1	0	22.7	169.7	11	0	0	4.783400091	2.790609625	3.195710974	5.569471061	3.76343253	4.105555199	715.5611408	428.9234438	473.8501939	14.90752377	8.935905078	9.87187904	2.852734034	282.1067671	-4.922662052	276.0672916	22.3598396	.496008289	.56606261	.546081347	1.874535233	1.879433105	25.7462297	26.06025245	7.631739479	9.427311804	10.49954509	.437682368	.354314298	.375156315	1.834097541	1.146310963	1.438099208	.833022634	.595056707	.70770247	.664258975	.613191202	.65488472
146	73	1	0	0	0	28.1	98.2	11	0	1	5.628633372	3.57778313	3.631827341	6.279438574	4.442556536	4.437909443	1291.14132	749.7488027	877.5888881	26.8987775	15.61976672	18.28310184	2.783852577	327.3687536	1.438500719	370.6409932	46.22969983	.760588427	.771765823	.889917394	2.140442889	2.104517472	26.05369055	27.78938757	7.004576178	12.91800573	14.010794	.75031263	.625260525	.437682368	2.688620258	1.500625261	1.917465611	1.293381003	.862647065	.979129439	.629522645	.550118169	.674759157
268	60	0	0	1	0	25.1	94.7	7	0	0	7.856033731	4.946825316	5.144149422	9.125471463	6.51154569	6.393277888	1001.474435	711.1083026	558.5844477	20.86405074	14.8147563	11.63717599	4.642947711	754.1525239	14.29705954	736.9817369	54.50538699	.422683624	.529410985	.39990703	1.80686909	1.811712476	34.82908484	31.11413112	11.28225263	12.18161357	12.07844854	.437682368	.41684035	.312630263	1.688203418	1.563151313	1.208837015	.835447321	.774657795	.68911684	.665310507	.639169787	.668996407
391	75	1	0	0	1	25.8	97	11	0	1	9.194314474	5.171213909	6.6368488	10.13497545	6.459977395	7.80938022	1197.715051	714.6049412	809.5277487	24.9523969	14.88760294	16.86516143	4.264071847	825.3666555	9.680571422	933.2585482	76.64294411	.43192968	.508929102	.449214317	1.864803948	1.837756708	34.88543763	39.68436906	16.98870179	23.85216179	36.76578729	.479366403	.395998333	.395998333	1.563151313	1.208837015	1.208837015	.799693068	.63475498	.654055563	.642655473	.583794418	.649770671
282	71	0	0	0	1	24.3	45.8	8	0	0	3.536361124	1.126735961	3.087807994	4.090959072	1.453390082	3.824082034	488.6264074	209.9699909	396.5094959	10.17971682	4.37437481	8.260614497	2.05671975	150.425002	-.692999789	103.9460528	8.843571888	.458141065	.686307662	.472919344	1.844741663	1.929241503	8.673183173	19.82124527	3.614150396	1.119606159	9.559263245	.41684035	.437682368	.33347228	1.583993331	1.500625261	1.229679033	.820393283	.78850819	.617750237	.650359631	.638317288	.635882397
316	61	0	1	1	0	26.2	129.1	12	0	0	10.23832293	5.447638084	7.364809918	11.63107769	7.472408728	8.913196735	1044.375246	823.4098859	494.5167805	21.75781762	17.15437262	10.30243293	5.518941187	1172.271985	10.98665768	1238.239294	77.45314803	.338225728	.556662035	.247288126	1.734932882	1.724411035	48.63420639	42.66588912	27.41365389	44.74384151	26.65073263	.395998333	.41684035	.270946228	1.375573155	1.146310963	.937890788	.685503175	.626970493	.508345021	.613117673	.533437509	.623209214
471	64	0	0	1	0	30.4	95.9	11	0	0	5.520657542	2.966897985	4.124046585	6.625090071	3.921556768	5.339776302	653.6710839	391.8699141	437.1003782	13.61814758	8.163956545	9.106257879	3.662534471	418.7717493	-7.246694386	370.3248922	24.48980745	.392597347	.486433058	.390338504	1.752952732	1.777563075	22.36741771	34.07569087	3.456602197	7.821522532	4.396716291	.437682368	.312630263	.375156315	1.521467278	1.33388912	1.41725719	.757676646	.582486763	.710864932	.625936562	.634118893	.648563692
518	61	0	0	0	0	23	140.7	11	0	0	3.084501092	2.004133812	1.940736346	3.494491013	2.525165331	2.415576016	476.6031768	339.3210887	261.8219213	9.929232851	7.069189347	5.45462336	1.64235211	105.1797897	-1.211382221	112.6869976	10.15891279	.512331311	.623545156	.496847649	1.914618021	1.898519093	14.7096361	12.30634948	2.232308352	5.276590711	3.20113395	.437682368	.375156315	.291788245	1.792413506	1.271363068	1.33388912	.854823946	.644300507	.640236765	.655216457	.631137554	.669710016
528	72	0	0	0	0	31.5	63.2	11	0	0	8.452785804	6.00887445	4.774652248	9.842646588	7.498498468	6.375751923	777.2136362	545.2938397	445.2210176	16.19195075	11.36028833	9.275437866	5.042628679	881.1931421	-10.51492695	879.1040234	46.96295626	.304873335	.334211381	.343413754	1.677806091	1.678235442	37.30133947	33.91122864	9.387176997	12.35493895	9.573267243	.437682368	.33347228	.33347228	1.292205085	1.187994998	1.104626928	.651941717	.583963459	.596862726	.600719571	.613838604	.604797966
296	61	1	0	0	0	27.6	96.3	15	0	0	6.09937482	3.284947712	4.407938907	6.705428478	3.99711315	5.383851553	650.7459104	450.0927907	373.0527396	13.55720647	9.376933139	7.771932075	2.785749068	358.4672579	-9.213487787	366.5820338	25.43889904	.353756981	.504611762	.311686822	1.782360981	1.777804315	19.47573862	26.14024953	3.491869581	6.999487292	3.747315201	.562734473	.291788245	.291788245	1.896623593	1.583993331	1.604835348	.945279462	.698210987	.750264982	.64661583	.692801625	.751479963
511	71	0	1	1	1	26.7	119.6	10	0	1	17.32251304	11.58965084	10.92530152	19.84284719	14.3788362	13.67434291	1678.463206	1115.822852	1020.833372	34.96798346	23.24630942	21.26736191	9.678281178	3471.82442	-21.21332586	3684.587564	189.8578494	.321277138	.354575458	.344116265	1.708874746	1.697789036	73.66541053	70.46346029	57.65185627	67.41816351	89.2818366	.395998333	.354314298	.33347228	1.375573155	1.229679033	.979574823	.701825286	.593846809	.509688227	.607547461	.592455687	.574585308
381	70	0	0	0	0	22.4	102.8	10	0	0	6.18308041	3.729718077	4.096589689	7.17952642	4.836423963	5.30609111	875.9577961	645.8215006	459.3242941	18.24912075	13.4546146	9.569256127	3.648988388	466.4965489	1.551681341	482.8417817	34.30063432	.469739609	.637705654	.412934075	1.852569139	1.845007325	30.84735597	33.69606456	6.963475672	15.670404	6.197134105	.58357649	.437682368	.375156315	1.646519383	1.33388912	1.271363068	.901463975	.689864739	.652578627	.595140779	.573424325	.628057379
403	75	0	0	0	0	27.7	48.7	9	0	1	7.76351181	4.87320193	5.192322305	9.689332888	7.110419547	6.582180921	1405.445341	914.8625979	872.8449647	29.28011127	19.05963746	18.1842701	5.797504307	940.2914406	-15.49856246	832.4225377	81.44996605	.600253411	.691393415	.619097773	1.90812451	1.937056881	62.23496793	38.72603351	27.22421188	58.45918721	30.5270786	.521050438	.479366403	.437682368	1.834097541	1.33388912	1.354731138	.962509014	.743036396	.735604089	.623824925	.559001251	.650059194
294	69	1	0	0	0	31.9	112	11	0	1	13.4359865	9.314823562	7.899672814	16.26832894	12.37304778	10.56249096	1637.968327	927.5576444	1143.977807	34.12434014	19.32411759	23.83287099	9.172393	2556.160834	-43.44574778	2323.348027	175.7119852	.404217242	.366733049	.533325401	1.758552997	1.777731858	69.44001117	74.4576191	16.60016774	21.6374211	25.12744801	.354314298	.354314298	.521050438	1.771571488	1.00041684	1.750729471	.785744147	.555659891	.847888505	.686416524	.608083031	.61853859
375	63	1	0	0	0	27.7	105.7	8	0	0	5.316051142	2.591835456	4.162899063	6.36218951	3.311372681	5.432519335	593.0831817	343.3867849	408.7250552	12.35589962	7.153891351	8.515105318	3.495290491	384.6943606	-7.659415153	306.814343	22.09965327	.369917905	.4879327	.361592283	1.731569257	1.776264651	17.89164525	33.66593779	8.282020518	3.066653984	12.70691992	.41684035	.33347228	.41684035	.979574823	1.375573155	.854522718	.610068705	.644285899	.539080021	.597560844	.66048647	.538179208
285	62	0	0	0	0	28.4	134.7	14	0	0	4.032550736	2.503778796	2.652173743	5.07789199	3.260285092	3.89301017	540.488901	336.9768601	355.405468	11.26018544	7.020351252	7.404280584	3.086020355	260.6732382	-5.167269308	218.5202536	13.53682051	.444412058	.495664591	.493521307	1.771666276	1.807961797	21.02060894	25.81034561	4.524384034	9.563007267	4.397285831	.395998333	.270946228	.291788245	1.521467278	1.208837015	1.313047103	.735647774	.559460898	.662455213	.661949953	.674077463	.70303568
69	83	0	1	1	1	24.2	106.9	14	0	0	7.548693711	3.885566429	5.797513776	9.436733028	5.415877482	7.727884662	770.1223889	505.9125104	473.4089275	16.04421643	10.53984397	9.86268599	5.662963314	893.4800953	-17.03164022	720.639992	46.5182988	.338272614	.479517934	.300731159	1.672006987	1.71152906	34.77717941	46.01147427	5.154258105	9.653814998	7.628197873	.291788245	.291788245	.25010421	1.313047103	1.25052105	1.062942893	.622182313	.604282891	.515490234	.695364423	.645235238	.699955803
392	71	0	0	0	0	21.5	129.9	11	0	0	6.41251925	3.286121884	4.860202212	7.312712092	4.033982494	6.099405166	557.9983152	367.4744095	342.7981263	11.6249649	7.655716865	7.141627632	3.515018493	467.1903583	-5.554013954	451.8210328	23.11536141	.288524768	.41183875	.259757367	1.672725709	1.678760027	22.2509451	29.32283516	6.844831332	6.957965264	13.43310401	.33347228	.291788245	.229262193	1.229679033	1.187994998	.625260525	.638317945	.616961967	.400376039	.658794432	.666758043	.650806457
289	64	1	1	0	0	25.5	140.8	16	0	0	10.04770597	7.007332077	5.843306396	11.49865338	8.470188401	7.776563378	823.7040039	537.8007994	508.7398945	17.16050008	11.20418332	10.5987478	5.59129987	1163.599424	-17.45729576	1197.200918	52.78879561	.271821092	.282652296	.32064237	1.649046931	1.644088693	43.59810997	52.23363554	20.50165868	24.3907494	21.87565688	.375156315	.33347228	.270946228	1.00041684	.854522718	.791996665	.570845195	.480314814	.455514782	.573219941	.547388576	.618773038
540	69	1	0	1	1	19	119.3	11	0	0	10.04750287	7.006779119	5.843103564	11.4981495	8.470063151	7.77595474	823.5511795	537.6755389	508.7344034	17.15731624	11.20157373	10.5986334	5.590628584	1163.441339	-17.47168262	1197.006521	52.75347744	.271776154	.282608764	.320650039	1.649005838	1.644052452	43.59810997	52.23088154	20.5020163	24.39033053	21.87562851	.375156315	.33347228	.270946228	1.00041684	.854522718	.791996665	.570835673	.480284021	.455508648	.573223655	.547396162	.618780145
332	62	0	0	1	0	26.9	92.2	6	0	0	5.852952814	3.549368799	4.190470664	6.734575768	4.486307757	5.022703803	643.6575341	409.2822086	411.0788934	13.40953196	8.526712679	8.564143613	3.331284157	403.4903523	-1.736921259	423.4807684	25.47164122	.364635316	.424673843	.361281853	1.754196942	1.744689731	28.58131895	25.00864304	7.889508197	19.55312985	11.45885911	.458524385	.41684035	.312630263	1.438099208	.958732805	1.042100875	.746099237	.540202203	.52078875	.593790453	.504834187	.606382041
405	71	0	1	0	0	27.4	95.3	10	0	0	5.503453919	3.206415349	3.669848143	6.269217881	4.278314804	4.582479162	860.7064886	546.437104	543.0969157	17.93138518	11.38410633	11.31451908	3.00251358	342.5833274	-2.258435901	367.0908318	31.10568899	.51855955	.627630696	.545020724	1.914923005	1.898783874	26.4795943	25.33054718	7.708604092	16.67297774	11.67213629	.479366403	.354314298	.291788245	2.146727803	1.542309296	1.521467278	.940590888	.694879602	.655815239	.673677429	.666741029	.698893034
96	71	1	0	0	0	22.5	140.2	21	0	1	11.01830381	5.509107887	8.415959216	12.50810288	7.017542105	10.35406878	1236.700812	811.793946	759.3331527	25.76460025	16.91237387	15.81944068	5.920271834	1353.584465	-5.104355842	1366.22716	96.04450787	.372159232	.542685608	.332286359	1.773323866	1.771447744	44.27320974	50.63288252	29.67209489	36.97352363	53.57932946	.33347228	.395998333	.291788245	1.458941226	1.16715298	.937890788	.70975924	.634614894	.574536887	.705329703	.574553996	.68397425
329	62	1	0	0	0	34.1	116.2	11	0	0	5.045381353	3.0396669	3.460330745	6.275880932	4.403335659	4.471835926	889.1637318	506.0743952	622.3590067	18.52424441	10.54321657	12.96581264	3.732399828	393.0390989	-3.183721073	366.2829043	36.20275909	.584341373	.61315764	.662379894	1.8980328	1.914490747	37.36031913	31.0577562	19.59720829	21.47614152	22.40878861	.479366403	.375156315	.521050438	1.875781576	1.208837015	1.667361401	.902713433	.68030834	.844810071	.674418283	.630670844	.621625377
100	78	0	0	1	1	23.7	105.4	12	0	1	9.061107424	5.963609147	5.80408405	11.00012075	7.65400088	7.900564979	1581.392638	783.5965572	1207.598135	32.94567996	16.32492828	25.15829448	6.23690538	1172.737565	-24.79919365	1039.589072	119.4626315	.578678474	.483912812	.766253576	1.911638737	1.94035579	51.7332448	73.28620879	19.94461488	41.56005599	29.44940423	.41684035	.395998333	.41684035	1.917465611	1.125468945	1.938307628	.868506836	.606461411	.891031509	.697449098	.577640819	.677833835
182	65	0	1	0	1	29.2	100.6	11	0	0	7.726921751	4.871444312	5.205132032	8.623875403	6.097225748	6.098775709	778.4371602	593.1147427	403.537976	16.21744084	12.35655714	8.407041166	3.829609279	618.0967983	7.266898517	687.417732	39.00453928	.33403805	.448399119	.285519934	1.745101637	1.724550845	34.01532344	30.45055699	14.40051785	23.38219432	9.390914303	.375156315	.291788245	.291788245	1.375573155	1.33388912	.91704877	.658866639	.595906811	.477370545	.612601836	.671013907	.616967775
310	72	1	0	1	0	28.8	114	14	0	0	9.217226987	4.566715517	6.854827271	10.66022379	6.291306534	8.605802312	986.7495986	647.9929904	612.7907751	20.5572833	13.49985397	12.76647448	5.355660371	1020.964593	-3.075714865	1018.899668	64.98146213	.35496503	.522576798	.329230056	1.739718314	1.740112045	47.52638489	51.10957389	12.97672512	19.62469222	12.16099475	.33347228	.312630263	.270946228	1.396415173	1.479783243	1.292205085	.672883927	.64381003	.618980799	.671820423	.676985963	.670201041
532	75	0	0	0	0	27	82.2	11	0	0	5.702293876	4.353560158	2.978893561	6.969894355	5.889859078	3.726793174	661.2827367	437.0162961	400.2809697	13.77672368	9.104506168	8.33918687	4.007901181	474.9277204	12.07494362	345.5236299	29.9723536	.384517831	.369689278	.494872968	1.732914789	1.796534104	41.78211781	20.4078245	3.702314999	10.67963121	4.961367478	.312630263	.312630263	.375156315	1.25052105	1.042100875	1.062942893	.631778004	.508721224	.570814783	.634475791	.568674387	.579269821
582	67	1	0	0	0	30.5	121.9	9	0	0	4.937895779	3.317810953	2.907891424	5.479068755	4.172615011	3.550982736	591.7218794	372.7168478	373.0379022	12.32753915	7.76493433	7.771622961	2.374316681	245.7042357	-.76273925	278.9213805	18.54429133	.397332969	.413724425	.47245293	1.821474953	1.794844131	23.40595566	17.56568346	5.294738222	6.144821064	5.408319016	.41684035	.354314298	.33347228	1.604835348	1.25052105	1.500625261	.785983119	.632278217	.748764517	.647371351	.619711256	.694866784
419	64	0	0	0	1	29.7	129.4	7	0	0	7.841565359	3.884991525	5.91640526	9.345299976	5.04463937	7.866781125	678.038062	442.6406514	414.4130184	14.12579296	9.221680238	8.63360455	5.083747079	824.9203042	-7.739728131	733.6816913	42.89700549	.286701656	.419609193	.257964087	1.641183401	1.661718429	32.88355527	38.97044033	5.601421622	7.656753803	7.394647349	.291788245	.437682368	.291788245	1.271363068	1.33388912	.979574823	.627472644	.703160483	.50982909	.65677924	.574882435	.616180204
545	78	0	0	0	1	24.1	105.9	10	0	0	6.420005038	4.725046286	3.462499471	7.131150669	5.662766754	4.334326079	478.2596399	312.0232837	296.2953794	9.963742497	6.500485078	6.172820404	3.104326849	417.401522	11.65601603	407.1499079	21.76362913	.247005861	.243200638	.315151179	1.638271066	1.642569863	29.8222406	21.22392131	7.892687318	10.63471513	7.078382627	.291788245	.312630263	.291788245	1.062942893	1.021258858	1.042100875	.545980637	.523544758	.556454737	.663533709	.620328327	.68223773
524	72	0	1	1	1	24.3	85	10	0	1	9.422018795	5.720033303	6.272206661	11.42926845	7.319883256	8.777669758	1193.640646	795.1893716	702.3803037	24.86751347	16.56644524	14.63292299	6.469446583	1264.724985	-20.29257658	1149.12262	74.18977946	.420057291	.511983285	.412416221	1.772722696	1.792287623	45.7515902	56.39634244	35.66573428	42.02553215	86.85545179	.458524385	.437682368	.33347228	1.583993331	1.208837015	.854522718	.759608598	.637081885	.467793378	.61980965	.553460987	.544842707
447	70	0	0	0	1	28.4	113.2	10	0	0	6.13780439	3.626489677	4.185913443	7.546448322	5.191799642	5.476686842	1125.16408	750.7974453	681.5955183	23.44091832	15.64161344	14.19990663	4.39047145	560.7525225	-5.771069252	524.8100924	48.33720378	.60782941	.762465354	.599680954	1.925129184	1.941030905	51.08594911	37.81159337	8.803062051	13.43036246	9.356117512	.646102543	.479366403	.50020842	2.000833681	1.625677366	1.646519383	1.00621613	.82475858	.802383033	.592826221	.61021239	.614409993
520	70	0	0	1	0	25.4	95.4	6	0	0	6.686262277	4.129170527	4.415465139	7.714548839	5.214934857	5.68495543	856.5326613	539.6421075	551.1180364	17.84443044	11.24254391	11.48162576	3.848137285	532.2735132	-3.590099604	554.7140753	44.18035356	.424755894	.481312105	.459676114	1.814401367	1.805709909	32.62250631	33.96887279	7.692010457	13.87369882	25.19551429	.395998333	.33347228	.270946228	1.709045436	1.354731138	1.25052105	.828277247	.623048204	.595939938	.660229813	.633373617	.691344225
238	78	0	0	0	1	26.9	133.4	12	0	0	6.176127489	3.616566922	4.171552721	6.816940425	4.43782556	5.174589941	851.3182153	635.8441448	444.3270277	17.73579615	13.24675302	9.256813077	2.885502728	374.814345	-1.923365919	431.3388943	35.26658092	.457040376	.647497274	.392273317	1.888932295	1.857275573	23.3645916	30.59702085	4.84315077	14.71705405	7.862346266	.479366403	.541892455	.312630263	1.834097541	1.500625261	1.229679033	.898966965	.79870468	.61696962	.620902087	.59146605	.644717759
56	77	0	0	0	1	27.4	76.7	11	0	0	8.246204208	4.217401404	6.356924493	9.359848888	5.275105401	7.731754924	1066.156288	715.8923929	652.1869176	22.21158933	14.91442485	13.58722745	4.427966504	757.7125479	-14.73076698	716.8998832	57.17790699	.428692299	.625153379	.377840758	1.832492418	1.844514864	27.56843081	38.56669697	16.96863664	24.08542179	26.30998132	.41684035	.354314298	.229262193	1.604835348	1.354731138	1.08378491	.809539176	.734473752	.517276077	.652304834	.6240552	.730325766
459	78	1	0	0	1	25.4	71.5	7	0	0	7.281343602	4.580760259	4.753821311	8.398187642	5.899053439	5.97751823	915.3132262	529.0806208	628.9857357	19.06902555	11.02251293	13.10386949	4.184685295	630.3652795	-11.57050682	627.8658964	49.0876212	.416809018	.425371183	.487283512	1.80673709	1.807570586	36.51720184	37.48767377	6.513813681	18.77166756	11.01285692	.395998333	.291788245	.270946228	1.771571488	1.25052105	1.583993331	.836763441	.601185317	.736457103	.661013655	.6376984	.691587517
349	67	0	1	1	0	30.3	82.9	7	0	0	9.246718753	3.894876642	7.513214163	10.25611176	4.815222369	9.055465865	787.9918408	307.0608956	659.5452029	16.41649668	6.397101993	13.74052506	4.436893148	860.0126391	-13.28523212	782.8396806	40.93739452	.282561486	.290345152	.323297667	1.687239846	1.704611012	23.23711195	41.13603838	13.15857002	5.165711639	13.78271159	.354314298	.33347228	.375156315	1.354731138	1.00041684	1.313047103	.690095102	.535416543	.688550414	.649541546	.607102731	.62677046
411	62	0	0	0	1	19.5	120.6	10	0	0	5.764499399	4.209132321	3.226205793	6.596680125	5.22686515	4.024434045	662.5885652	502.8279891	327.4965415	13.80392844	10.47558311	6.822844614	3.207294086	382.9368962	-2.323387784	394.0776434	24.50165705	.381119555	.439957412	.373850895	1.776267032	1.770473371	26.79198094	21.32046742	6.772172201	14.28166395	9.733097693	.458524385	.50020842	.33347228	1.625677366	1.271363068	.937890788	.801075345	.719204317	.52908834	.647557691	.554489342	.572198345
401	68	0	0	0	1	32	154	10	0	0	7.147748543	4.587232547	4.783492231	8.375343956	5.777646592	6.063430238	886.765917	609.0695788	514.4032944	18.47428994	12.68894956	10.7167353	4.365326695	645.0065379	10.02571689	632.7251641	39.51315325	.411356743	.48898994	.396043091	1.788812882	1.792773395	33.0611021	31.45659724	7.628561172	15.03363049	20.48731647	.58357649	.354314298	.270946228	1.646519383	1.25052105	1.062942893	.867817802	.624055618	.57935366	.617220668	.617676148	.665112003
399	74	0	0	1	0	29.2	73	10	0	0	5.913268493	3.75606865	4.084061022	6.988895025	4.804456503	5.0756134	801.9560545	553.8407954	460.3735492	16.7074178	11.5383499	9.591115608	3.725306619	455.5160528	-14.48201969	369.8198461	30.92856889	.449678233	.543044219	.41514701	1.819501691	1.864932983	33.74734774	23.59508678	8.573671782	15.25111248	10.9052075	.437682368	.395998333	.437682368	1.583993331	1.438099208	1.271363068	.792960814	.677198247	.6954361	.652100418	.620165896	.633609082
335	68	0	0	0	1	22.2	91.7	9	0	0	5.86394035	4.017110813	3.596583602	6.89716722	4.978710205	4.773191841	685.3617222	451.1144438	420.2048607	14.27836921	9.39821758	8.754267932	3.631131949	440.1942357	-6.911619079	428.5832473	26.36082607	.387533451	.4135773	.430283493	1.761840148	1.767186726	25.57400707	30.21891133	16.00086471	12.40115818	14.96243599	.33347228	.270946228	.375156315	1.104626928	1.062942893	1.042100875	.613640798	.538132018	.584051612	.638263333	.623222148	.592156348
283	61	1	0	0	0	22.9	123.4	9	0	1	7.315752944	4.11359097	5.275370276	8.913735596	5.548681632	6.976160436	1140.370876	707.8752404	733.9979564	23.75772659	14.74740084	15.29162409	5.092586881	773.6865598	-10.15881824	704.0620421	57.0538351	.516851738	.633752068	.512419533	1.857358211	1.878494531	35.23232145	38.43178582	10.66024304	18.19397422	14.76448252	.437682368	.33347228	.312630263	1.729887453	1.375573155	1.521467278	.870335076	.67278555	.675423689	.667033421	.676881311	.725396641
493	64	0	0	0	1	23.2	153.6	11	0	0	4.343891605	2.977636891	2.749924846	4.948937591	3.588938721	3.407565427	462.9102048	331.7637697	256.5345789	9.643962601	6.911745201	5.344470393	2.37119991	213.5404461	-4.938328992	210.8916091	13.57422963	.353343144	.410337298	.343564958	1.749673592	1.75213179	21.35685246	25.38346222	4.591674667	7.682224652	5.462791983	.312630263	.270946228	.270946228	1.542309296	1.25052105	1.271363068	.750934351	.594519419	.614845563	.683129188	.703108407	.712210638
280	70	0	0	1	0	23.4	102.7	8	0	1	4.772789128	2.415693605	3.567229623	5.578086386	3.214582945	4.558673515	1228.834866	495.146851	1018.649718	25.60072638	10.3155594	21.22186912	2.887132083	284.8507068	-3.129488257	269.8535509	34.3939106	.853689958	.754876569	1.051665378	2.152340795	2.168557992	19.18285073	29.77837125	4.301131697	6.495304558	7.552254739	.75031263	.437682368	.75031263	3.063776574	1.542309296	2.417674031	1.421062875	.727466224	1.245700568	.648823392	.62595437	.607326459
451	64	0	1	1	0	19.1	110.2	12	0	0	4.95408151	3.39392904	2.894673094	5.60403508	4.236807829	3.668060604	774.1121828	564.0370075	413.1410504	16.12733714	11.75077099	8.607105217	2.619596451	269.5770946	-2.458523959	289.2496353	26.04140178	.518107225	.612052414	.52563297	1.921443703	1.904882227	25.16666174	20.65660428	5.110461988	15.75520328	5.398917525	.58357649	.375156315	.375156315	1.959149646	1.41725719	1.313047103	1.009681836	.687522716	.693041297	.613170171	.635011584	.621111076
65	74	1	1	1	1	35.9	80.6	13	0	1	8.385096577	5.223694431	5.573217478	9.402494962	6.461370723	6.830636859	1125.930705	631.298953	793.9733038	23.45688968	13.15206152	16.5411105	4.254064751	743.4192822	-19.95075506	742.0814374	64.63774616	.44522802	.445083073	.52466692	1.860559322	1.860959962	34.58994098	39.60022255	16.57341126	21.56542352	27.30544463	.479366403	.395998333	.50020842	1.604835348	1.33388912	1.458941226	.817064527	.66401272	.79195006	.641184683	.613140395	.610621373
496	72	0	0	0	1	31.5	100.9	11	0	0	5.568578208	3.525159179	3.504613028	6.476694182	4.435609003	4.719421606	646.3866452	399.175577	418.1199502	13.46638844	8.316157854	8.710832295	3.307340966	380.7656601	-3.59930967	388.7109187	22.84599818	.38488142	.417031637	.439384358	1.767428115	1.763293502	25.81181187	35.31637704	7.96770935	6.471893796	8.256905998	.33347228	.395998333	.375156315	1.354731138	1.354731138	1.229679033	.71606653	.657109117	.666834774	.672065223	.618517689	.652262263
52	64	0	0	0	0	33.5	122.8	10	0	0	5.767465071	3.910250246	3.624953297	6.477888073	4.825509067	4.321746884	549.1262796	385.0562223	321.5074681	11.44013082	8.02200463	6.698072253	2.94947123	354.2789537	3.907585023	386.1382579	21.23774305	.31569387	.362663098	.326642299	1.717877909	1.701706589	25.12719972	21.11760316	5.686077885	10.43972226	14.92927672	.354314298	.395998333	.270946228	1.313047103	1.125468945	.875364735	.658721109	.581114266	.458497169	.631567043	.546696927	.601949233
281	64	0	0	1	0	24.5	123.7	7	0	0	6.249692508	3.686865202	4.270611503	7.333991928	4.906741209	5.450809876	959.0024393	703.547823	525.5716012	19.97921749	14.65724631	10.94940836	3.837809421	495.8255681	-6.048686802	491.0830549	47.39147431	.508791627	.702781204	.453237253	1.879449807	1.881633246	36.49537118	27.39184348	5.311016343	14.9728855	8.307495091	.562734473	.541892455	.354314298	1.771571488	1.354731138	1.33388912	.940971178	.716422901	.665263575	.617252437	.557513444	.615420652
477	78	1	1	1	1	26	96.6	8	0	0	9.838133626	5.694930402	6.827433973	11.30781682	7.680536143	8.299161746	897.3184306	535.4302212	621.0828885	18.69413397	11.15479628	12.93922684	5.574750927	1135.141721	18.13268079	1151.868269	66.37305066	.302421571	.346256738	.33502393	1.684005516	1.681344872	48.68806235	36.94859806	12.39138204	23.8457215	16.05186661	.375156315	.25010421	.375156315	1.208837015	.896206753	1.104626928	.635343817	.457549046	.585445697	.616893267	.624142411	.615949395
450	68	0	1	0	0	22.3	127	13	0	0	14.65213832	7.683608127	11.14801922	15.96092571	9.305151283	12.96785676	824.1238026	575.7879478	470.2719985	17.16924589	11.99558225	9.797333301	6.329770295	1973.65751	-57.54624781	1999.223033	81.31868513	.186496352	.275982241	.155358559	1.561796438	1.559782324	49.35144618	49.67638435	17.20095104	22.70192664	18.73522722	.33347228	.33347228	.25010421	1.042100875	1.062942893	1.021258858	.565533799	.526274977	.505692907	.629685981	.585964089	.709629582
312	61	0	1	0	1	24.6	117.3	14	0	0	5.052023929	2.143577715	4.186746319	5.586212163	2.612534152	4.937654467	569.6696149	305.4331815	412.6121653	11.86811698	6.363191282	8.596086777	2.383866722	252.971808	4.166850469	230.1205504	16.77363882	.373883716	.52476004	.362951967	1.799344445	1.81925357	12.299058	22.85868075	3.244479606	4.086067577	3.13922549	.437682368	.395998333	.41684035	2.188411838	1.438099208	2.125885786	.994666464	.704116083	.955395532	.699901723	.632139947	.707305261
486	63	1	0	0	0	30.4	102	10	0	0	6.883746459	3.877898988	4.761379139	8.282256909	5.962722454	5.748192798	748.7970859	448.51218	504.4418222	15.59993929	9.34400375	10.50920463	4.605411404	656.8486738	-9.36149189	621.5009737	49.07036701	.360676772	.425952844	.390177386	1.718429795	1.728987912	61.12598501	36.51978163	12.37933448	24.45441676	10.25243147	.58357649	.375156315	.687786578	1.542309296	1.354731138	1.709045436	.894116323	.705170662	.972859127	.610375185	.604467545	.569214284
309	61	0	0	1	0	23	101.4	11	0	0	4.541497839	2.667966465	3.113124446	5.115532108	3.293826361	3.913997528	501.7810788	340.243981	297.7715588	10.45377247	7.088416272	6.203574141	2.354456653	222.4409086	-.841593723	242.4906629	15.41874315	.366348201	.469671122	.35226582	1.773682097	1.756410531	18.51354055	19.25636619	3.883725453	6.954220099	6.225141403	.41684035	.375156315	.312630263	1.396415173	1.125468945	.791996665	.710590785	.601059979	.47722565	.633997045	.591963536	.594016739
147	86	0	1	0	0	25.3	88.2	8	0	0	5.510967933	1.530966527	5.105588973	6.682917714	2.117484664	6.338584059	520.5905623	196.0584285	443.7610043	10.84563671	4.084550595	9.245020923	3.780293854	432.2277761	8.079992599	202.0158	13.4555033	.313218425	.47163236	.320101022	1.661832575	1.808699633	13.19230306	30.45432403	3.05379279	1.065888319	7.819195954	.33347228	.437682368	.291788245	1.375573155	1.125468945	1.33388912	.692227197	.643103205	.635708338	.717360002	.60750939	.702386964
276	61	0	0	0	0	24.2	107.1	6	0	0	9.326681697	4.856314204	7.07708962	10.429631	5.887309788	8.609110654	730.5414179	493.6585857	429.7716796	15.21961287	10.28455387	8.953576657	4.667998641	908.5120661	-14.05999162	917.8853761	46.50915755	.25971473	.374372285	.223648954	1.650343235	1.648549252	31.51290534	38.39816823	10.13494675	19.93211731	22.68835718	.291788245	.291788245	.270946228	1.00041684	.896206753	.75031263	.534252895	.519240433	.401399712	.617296231	.574143673	.585880457
143	83	0	1	1	0	23.8	125.9	13	0	1	13.00332088	6.016842378	10.28951993	15.49477786	7.947693865	13.30121435	1937.401568	1378.236494	1087.139109	40.36253267	28.7132603	22.64873143	8.426255817	2267.293665	-26.12132426	1930.87199	170.8721542	.494019693	.843604493	.389111244	1.853998595	1.890156585	51.83071989	80.382201	48.70361172	45.88139578	55.04520136	.33347228	.41684035	.312630263	1.667361401	1.625677366	1.062942893	.823171161	.816609871	.631164679	.71577234	.666070614	.727126387
29	65	0	0	0	0	21.8	90.7	6	0	0	7.214384641	3.968707549	5.026595629	9.259466111	5.020936648	7.779968369	607.8544932	363.8175034	400.5091146	12.66363528	7.57953132	8.343939887	5.80434035	882.7317039	5.914992596	727.8246823	30.77988562	.279369655	.337612304	.293441969	1.593100886	1.625195273	26.31099162	59.51762704	42.32168434	11.70485627	52.51005209	.312630263	.354314298	.291788245	.771154648	1.187994998	.687786578	.468844941	.559250897	.426916907	.571784834	.606442065	.530679321
363	72	0	0	0	0	23.9	87.9	8	0	0	5.518558226	3.563505277	3.504311973	6.680816738	4.697038138	4.750909914	683.4678391	429.1514016	444.0145394	14.23891331	8.940654201	9.250302904	3.765478375	430.9919064	-9.097757035	384.0867929	24.72392955	.410649547	.443523772	.466635959	1.76495491	1.788317416	24.53126783	34.00491229	5.424322409	8.733082229	9.099801213	.354314298	.375156315	.33347228	1.33388912	.979574823	1.146310963	.677493026	.560835088	.597307742	.65922763	.5296811	.646312145
84	75	0	0	0	0	28.4	99.1	10	0	0	6.161468449	4.288436194	3.656448077	7.117964563	5.284001517	4.769145362	885.1527076	659.1652101	464.3989351	18.44068141	13.73260854	9.674977815	3.563948101	454.2130293	-1.790596448	473.8114001	38.22424279	.47633541	.566081678	.467751919	1.86311659	1.853744091	28.66983739	25.57545431	14.27491493	14.99858806	20.27464426	.312630263	.354314298	.291788245	1.688203418	1.646519383	1.187994998	.830268843	.802075955	.563704069	.706716674	.661386601	.651048253
575	77	1	0	1	0	26.6	48.8	8	0	0	5.201237267	3.82556266	2.814695584	6.242903547	5.140725103	3.542144846	837.9352393	594.420692	472.5818517	17.45698415	12.38376442	9.845455244	3.452676583	371.9450061	-1.415429747	342.1966811	28.80792256	.534173924	.572245482	.618342904	1.883445846	1.902636017	30.5939841	22.52399699	10.88246967	21.03903718	7.741561276	.479366403	.33347228	.458524385	1.854939558	1.458941226	1.625677366	.894082788	.67649255	.864628674	.628769736	.640223733	.671402334
320	68	0	0	1	1	24.6	124.4	14	0	0	6.142309328	4.002030687	3.95112516	7.841889764	5.666613319	5.420768263	958.2111793	603.0412526	617.8541333	19.9627329	12.56335943	12.87196111	4.875168836	630.0814967	-6.551184612	565.6878602	52.62490993	.517259462	.55494556	.575902472	1.826249379	1.849643376	41.69007447	40.013326	9.464751042	17.26236746	10.59608092	.354314298	.375156315	.354314298	1.396415173	1.292205085	1.438099208	.735661567	.674501489	.668985048	.668865873	.594383268	.654937164
258	67	0	0	0	0	31.3	109.2	6	0	0	7.666638556	2.302010191	7.035664499	9.598350286	3.160413718	9.063118301	643.8720024	194.1533036	579.6318668	13.41400005	4.044860492	12.07566389	5.775030862	925.798863	14.67336294	463.6858661	22.30858106	.278466814	.310614207	.303410709	1.60418158	1.727260118	21.38492027	49.90732706	8.581361125	2.805227339	17.22705914	.270946228	.291788245	.270946228	1.33388912	.812838683	1.25052105	.668254912	.490556927	.609732743	.706692475	.644709633	.682356796
139	69	0	0	0	0	24.6	81.5	14	0	0	5.596108287	3.079256805	4.055271284	6.462775719	3.98141522	5.090756607	594.4954688	411.5914719	348.2230859	12.38532227	8.57482233	7.254647623	3.232807143	374.2172673	-1.665028889	380.759331	20.72246186	.352242158	.492270977	.316243364	1.737826632	1.734470755	23.8358457	24.60016567	3.664789395	6.571492693	6.289450679	.458524385	.437682368	.291788245	1.604835348	1.271363068	1.062942893	.800569148	.67460975	.550574977	.601585345	.563502839	.632141725
304	60	0	0	1	1	28.2	110.7	8	0	0	5.673400697	3.231357453	4.051316644	6.32025512	4.044753724	4.856499983	565.2425374	387.6407013	331.3918951	11.7758862	8.075847943	6.903997815	2.785345455	330.404612	-1.257197111	369.5092409	23.25317803	.330346929	.441802472	.301251673	1.742417782	1.720871258	20.86825155	22.7407248	4.806234077	7.852162338	5.043612115	.395998333	.375156315	.33347228	1.33388912	1.229679033	.958732805	.699134687	.629297623	.50619933	.634167921	.618563808	.591827082
516	60	1	0	0	0	30.1	120.1	8	0	0	5.075951761	2.959037092	3.443042094	5.720019681	3.671835882	4.385914546	491.2464441	359.7644034	262.5236615	10.23430092	7.495091738	5.469242947	2.636918442	278.3998358	1.384690953	302.4358179	17.33561833	.320893432	.447766455	.28080827	1.721346889	1.705727102	18.95575478	22.87337999	3.52579038	6.844962343	7.267495208	.50020842	.354314298	.25010421	1.354731138	1.08378491	.979574823	.756425492	.606754233	.486875489	.560380936	.597992587	.667162551
197	72	1	1	1	0	24.4	130.8	10	0	1	8.918514295	4.846520385	6.389138375	10.37060861	6.166594445	8.338023498	1268.839559	816.9170132	798.1791147	26.43415748	17.01910444	16.62873156	5.292412086	975.8544987	-11.33870864	945.3316538	69.57919727	.471729561	.620771358	.460088988	1.85323463	1.860272473	37.08941961	49.50956915	9.405382671	14.99900731	10.37899379	.41684035	.50020842	.291788245	1.959149646	1.563151313	1.667361401	.931839866	.827674892	.744248253	.680877072	.619546105	.711097715
454	67	0	0	0	0	22.3	105.9	8	0	1	6.159511725	3.475572895	4.41830615	7.443385376	4.240949338	6.117052767	1048.854362	503.4872186	798.9703363	21.85113254	10.48931705	16.64521534	4.179043091	533.7130381	1.173708903	488.4965336	50.28302258	.564609	.533514002	.665976069	1.903695476	1.92453095	27.21791353	45.55071534	16.78246376	10.63330415	35.68047272	.66694456	.395998333	.625260525	3.251354731	1.625677366	2.105043768	1.320931316	.813447322	1.148341957	.701748106	.654513733	.606962093
210	75	1	1	1	0	26.5	91.8	9	0	0	7.190657982	3.536456666	5.484021811	8.165288327	4.377489276	6.892715074	1151.729158	838.4536721	626.7193255	23.99435746	17.46778483	13.05665261	3.868639457	577.1933981	8.971096026	543.0231127	57.90036915	.531080828	.87316135	.420879417	1.929370067	1.944074568	31.44056177	33.10489172	6.808753984	11.0781313	7.829424715	.708628595	.58357649	.604418508	2.584410171	1.854939558	1.625677366	1.240215467	.989874626	.895743367	.645534269	.65462123	.630056755
188	64	0	0	1	0	30.7	137.1	14	0	0	5.380201709	3.139941386	3.634381622	6.048740121	4.023104656	4.516844692	712.1817194	422.1849237	475.3979209	14.83711915	8.795519244	9.904123353	2.764179194	309.606527	2.789839787	338.4683751	24.36720262	.438905636	.495182118	.481737577	1.851682985	1.832257144	27.36519696	24.5367115	5.426013775	10.69187143	7.877401034	.437682368	.375156315	.291788245	1.563151313	1.042100875	1.16715298	.809517033	.57700739	.627313569	.647628598	.599109992	.703168661
512	61	0	0	1	0	25	153.6	14	0	0	10.87701411	6.372900057	7.444373683	12.44924792	7.950200902	9.58008765	768.2237962	565.8499608	408.3770049	16.00466242	11.78854085	8.507854269	6.055934099	1364.283709	5.784490954	1431.503944	59.64820146	.234183859	.327000153	.202030476	1.598487592	1.590631638	40.42435063	47.5874908	18.6168324	11.544947	16.39753027	.270946228	.354314298	.291788245	1.104626928	1.208837015	.896206753	.548530223	.613332793	.468403274	.642694217	.589197756	.58780075
566	68	0	0	0	0	27.5	120.9	10	0	0	6.469013181	4.029279372	4.099844057	7.442927953	5.248890551	5.276961672	595.3498689	455.2999841	295.3091246	12.40312227	9.485416336	6.15227343	3.680902739	492.7683436	10.00148196	486.8736026	26.20686559	.305149822	.416153957	.265273154	1.686550845	1.688752801	30.49944561	23.71493786	10.57185965	23.74435386	15.66859659	.395998333	.270946228	.229262193	1.062942893	.958732805	.75031263	.606756659	.480400979	.411093881	.59039423	.616706519	.641024963
546	62	0	0	0	1	23	132.5	12	0	0	6.436808033	5.084820585	3.216238766	7.184036739	6.065377598	3.849880318	668.6531581	549.6906286	294.200062	13.93027413	11.4518881	6.129167958	3.190279958	428.9373054	9.286267632	403.852956	24.1066776	.344436555	.398131438	.336882345	1.757174959	1.769209606	29.78750347	17.3598498	4.313443965	13.25699849	4.533476771	.58357649	.375156315	.312630263	1.834097541	1.500625261	1.16715298	.945725386	.755779806	.630364585	.641045385	.673642272	.673096646
571	62	0	0	0	0	22.5	131.4	12	0	0	5.23089502	3.515783631	2.999336309	6.076627016	4.553287943	4.02404831	828.9697393	667.6218193	360.5703712	17.2702029	13.9087879	7.511882733	3.092431598	334.4539193	1.01969701	344.8385718	30.3387503	.525462306	.699346097	.442739883	1.902955184	1.895868449	28.03014978	23.79426325	3.574773455	12.1765481	8.455097908	.562734473	.437682368	.291788245	2.063359733	1.583993331	.91704877	1.048133391	.805417285	.484023494	.65529199	.621967405	.62128827
228	62	0	0	1	1	31.3	124.7	9	0	0	6.713475749	3.845968659	4.681284735	7.685181993	4.891059013	5.927863359	769.0578269	516.0344832	465.8201285	16.02203806	10.7507184	9.704586011	3.740490025	520.0872969	-9.743695303	514.729278	38.79307219	.379831052	.494147675	.366468767	1.774626253	1.776723802	33.72201935	30.0593254	6.662702135	14.33893333	15.45917818	.521050438	.354314298	.270946228	1.458941226	1.16715298	1.208837015	.813396326	.637284194	.547290468	.593591674	.574952579	.696023942
367	73	0	1	0	0	32.4	93.9	10	0	1	11.94086166	5.802398969	9.463642699	13.95785569	7.455275316	11.80002566	1049.445025	561.832309	751.2019541	21.86343802	11.70483977	15.65004071	7.227555482	1784.041278	15.03678926	1633.83849	96.67054541	.291408973	.356601279	.292335897	1.659073434	1.674772103	53.75320758	58.83454126	24.28217623	68.94643445	51.58201368	.395998333	.291788245	.33347228	1.208837015	.75031263	.875364735	.640567184	.417388862	.508503698	.617860983	.54660778	.587494323
565	87	0	0	1	0	21.9	79.6	12	0	1	7.128509953	4.774953418	4.306037444	8.257968589	6.141775929	5.52020232	1748.621011	1115.649084	1110.517692	36.4296044	23.24268924	23.13578526	4.168739745	614.5289022	-4.255308654	634.0187897	87.7060799	.81334692	.860482906	.949798443	2.133646086	2.124553863	35.46572775	31.88954735	19.24126363	44.08683815	18.445117	.646102543	.604418508	.625260525	2.417674031	1.542309296	2.063359733	1.144752057	.845687452	1.081084221	.665717703	.556009342	.649940719
55	72	1	1	0	1	24.9	81.5	12	0	1	13.53782078	7.733367498	9.52237083	16.14023647	9.60594396	12.9704693	2322.364657	1412.334918	1577.436845	48.38259702	29.42364413	32.8632676	8.788324173	2462.061185	-39.87954269	2224.981296	194.992862	.568801257	.672593741	.610085445	1.917975159	1.942204693	49.92076415	91.79193809	49.10902457	68.73609868	106.5818817	.646102543	.646102543	.437682368	1.917465611	1.25052105	1.396415173	.992212963	.744154932	.789604498	.590532481	.476584115	.604297735
262	63	1	0	0	0	31.2	102.8	12	0	0	12.37828414	6.847236922	9.028955988	15.13762643	8.982848198	12.1842592	1358.675088	1066.704093	636.3320618	28.30573101	22.22300194	13.25691795	8.713542088	2241.633789	-38.25347321	1932.960353	132.383649	.363943577	.573736368	.259555385	1.711644077	1.739989232	54.39425532	69.89557312	30.55458725	26.74865852	32.60655267	.312630263	.312630263	.291788245	1.542309296	1.729887453	1.00041684	.696088781	.833660379	.509772171	.695916364	.670632998	.64376114
327	74	1	0	0	1	27.8	97.7	10	0	1	6.84144946	4.295670637	4.378954604	7.694436472	5.320730282	5.558253493	1308.712864	795.4107166	864.0267755	27.26485132	16.5710566	18.00055782	3.521210292	501.4419278	-3.123859065	554.3375487	60.98985803	.63427142	.681936971	.726675523	2.029020831	2.002839995	32.36921953	37.63501186	10.02485677	18.76205269	21.51583393	.562734473	.41684035	.395998333	2.292621926	1.500625261	1.875781576	1.121430223	.76962078	.849396063	.648230085	.676763618	.687928104
321	62	0	0	0	1	23.8	78.3	8	0	0	4.282019321	2.671775245	2.878263164	5.053545576	3.47498054	3.669173359	670.451563	442.5151007	403.1375654	13.9677409	9.219064599	8.398699278	2.683772238	237.6136033	-1.680120478	238.2419069	18.48851541	.519155763	.609974876	.515829936	1.883929419	1.883327517	24.96589427	24.48903029	5.653236614	7.577846061	9.911904034	.521050438	.541892455	.33347228	1.646519383	1.33388912	1.313047103	.877726434	.755400459	.635514927	.595928611	.533839735	.629034208
348	69	0	0	0	1	29.5	90.8	10	0	0	6.157180889	3.434262273	4.25258798	6.857395449	4.24432418	5.386054641	619.0731554	391.6939075	394.0631412	12.8973574	8.160289739	8.209648775	3.018773897	388.6858592	-3.119678937	426.8725751	26.54337525	.333379548	.420046269	.341268561	1.746226098	1.728059461	21.78286212	26.33585221	5.094931388	7.67716385	6.946632355	.437682368	.33347228	.33347228	1.500625261	1.16715298	1.187994998	.75646692	.611491019	.629885355	.62466473	.64805495	.651055891
226	70	1	0	0	1	26.8	126.6	16	0	0	6.085052556	3.794900652	3.924938528	6.851289419	4.744557599	4.942604566	1009.268286	612.1773185	666.8448543	21.02642262	12.75369414	13.89260113	3.148380868	398.6078813	-1.452818319	441.1818831	40.81093779	.549947443	.594101429	.625713779	1.95508559	1.930480887	27.46342293	25.72657216	6.865153953	16.6164288	11.32193864	.646102543	.375156315	.50020842	1.959149646	1.271363068	1.750729471	.998008951	.654652197	.89254263	.626789049	.631983091	.658262057
417	70	1	0	0	0	25.4	90.5	12	0	0	8.03210285	4.60032365	5.781110914	8.972170706	5.818765361	6.829481448	1141.032067	866.4318315	567.6298934	23.77150139	18.05066316	11.82562278	3.998145943	670.4926132	-9.65087134	726.6401691	60.67623206	.471028823	.693633062	.361607751	1.889900781	1.871627104	37.71951705	32.18350775	12.70631709	20.72570608	32.31476781	.479366403	.395998333	.291788245	1.938307628	1.458941226	1.187994998	.945315559	.698740375	.583151007	.643629882	.610186641	.696881294
173	75	0	1	1	0	26.6	107.6	12	0	0	4.305277756	2.9990561	2.414474694	4.931907107	3.868037197	3.05973789	594.724018	371.5919866	387.4409493	12.39008371	7.741499722	8.071686443	2.40588677	214.4970533	-2.320760274	218.7568373	18.00953854	.458029233	.456315818	.590971634	1.853123518	1.848795462	23.13898074	17.54672885	5.363146599	7.038675246	5.569924049	.395998333	.33347228	.41684035	1.604835348	1.292205085	1.542309296	.762419917	.627391022	.749474857	.66046128	.634473016	.665551502
588	63	0	0	0	0	24.7	113.5	11	0	0	4.482515405	2.415610398	3.306574124	5.358860747	3.315878745	4.209790572	649.6219194	477.4712426	348.1172206	13.53378999	9.947317553	7.252442096	2.936740396	272.5030456	-1.555310754	261.4855476	19.32238912	.480526977	.727954278	.38773144	1.839379237	1.848393262	24.4875288	20.51772816	3.571915972	4.923850131	6.178796707	.58357649	.437682368	.270946228	1.834097541	1.33388912	1.33388912	.93695126	.745919534	.652119017	.624202225	.586306067	.696511156
303	70	0	0	0	1	24.6	110.3	14	0	0	3.84357104	2.32452816	2.564007873	4.348230986	2.930130215	3.212701298	625.376463	449.6615845	335.6998072	13.02867631	9.367949677	6.993745984	2.033242329	162.3292504	-2.820675761	169.2898726	15.39953558	.539492627	.712417777	.482187015	1.940728193	1.930622297	18.31356324	19.06382113	3.160145452	7.74021185	3.108199569	.458524385	.395998333	.33347228	2.188411838	1.41725719	1.521467278	.971698567	.764766981	.767112413	.693490084	.656513677	.751828743
257	66	1	0	0	0	23	121.2	11	0	1	8.777501998	5.4150265	5.597743196	10.49887331	7.293711415	7.551696145	1189.903336	800.5967558	712.2068495	24.78965283	16.67909908	14.8376427	5.760364533	1046.725332	-7.159841796	1029.422417	76.40155324	.449489591	.544498908	.468572664	1.810435311	1.813951889	48.38824976	50.88878817	25.25695254	41.33901604	25.50202909	.395998333	.291788245	.375156315	1.625677366	1.375573155	1.458941226	.803986926	.680554519	.751429524	.655640955	.661776367	.662468404
473	63	0	1	0	0	23.5	119.6	12	0	0	4.978117711	3.002643845	3.356766063	5.668442921	3.816271382	4.191338436	635.0669782	444.9904871	357.9217566	13.23056205	9.270635148	7.456703263	2.71101258	279.824208	-.996265339	300.91862	21.76139958	.422993081	.545796414	.392690863	1.823898211	1.80849775	25.42737985	21.60814543	5.571313215	7.294029362	5.625085141	.375156315	.395998333	.41684035	1.583993331	1.41725719	1.146310963	.753240511	.703396391	.633920097	.658525568	.607905639	.602060305
57	76	1	0	1	0	28.2	98.9	9	0	1	6.685251728	4.608345437	3.825927408	7.555593994	5.727068508	4.928253941	1170.3285	708.5420507	782.0388623	24.38184374	14.76129272	16.2924763	3.520569547	489.0368496	-9.2685135	502.5144966	52.48777146	.580455473	.566244997	.752792672	1.977854456	1.971045867	34.32363784	39.39269439	7.178508359	13.41356064	10.38652139	.729470613	.395998333	.479366403	2.125885786	1.292205085	1.563151313	1.091792831	.703291324	.805086536	.61915812	.603005389	.622171167
495	62	0	0	1	1	20.6	161.9	12	0	0	8.431023143	5.798803575	4.932050585	9.426432649	6.947590527	6.370919742	1065.433126	819.497197	519.1490447	22.19652346	17.07285827	10.8156051	4.216097871	741.8225439	8.206457581	819.8639532	57.23852559	.419010406	.52046658	.387657607	1.836781715	1.81535514	31.88515552	39.17751468	13.71861922	26.42738845	28.47576727	.604418508	.50020842	.33347228	2.063359733	1.625677366	1.354731138	1.003991039	.801977873	.622981877	.618077402	.607328115	.658930052
506	64	0	0	0	1	29.3	135.5	10	0	0	12.29091657	8.171196203	7.463919571	14.32943759	10.36042931	9.899206347	844.503144	477.8806768	584.280026	17.5938155	9.955847433	12.17250054	7.366556295	1871.743565	29.75875052	1850.041041	71.90926676	.227822123	.215386066	.288295499	1.577924495	1.579792124	58.37627013	54.28659473	10.37775873	10.7545574	26.77737909	.354314298	.354314298	.270946228	1.021258858	1.08378491	.937890788	.570141585	.542682529	.4706913	.595948967	.55556605	.587402136
313	69	1	0	1	0	22.4	98	12	0	0	9.331141226	5.283106484	6.629357806	10.85405551	7.062987142	8.241646294	1282.399861	976.0145766	670.1882341	26.71666377	20.33363701	13.96225488	5.544395768	1069.599859	-25.28214108	988.3518285	81.09072788	.455688002	.680378706	.372313782	1.837816934	1.855119804	43.41134357	37.96767172	18.69396172	28.68131169	26.40481908	.41684035	.458524385	.270946228	1.896623593	1.729887453	1.313047103	.881790956	.80928522	.635268802	.683954828	.633856209	.700582738
480	61	0	0	0	0	27	136.3	8	0	0	4.133696339	2.512955754	2.730223494	4.564909463	3.113857235	3.338007119	517.1388991	327.6003889	335.4350505	10.77372706	6.825008103	6.988230219	1.936737716	168.3170519	-2.603260656	189.6792548	14.14809871	.414808389	.480112861	.452474403	1.844969448	1.81920651	15.27618916	17.86620841	2.332242329	5.854396112	5.698342378	.646102543	.33347228	.41684035	1.709045436	1.16715298	1.292205085	.903854102	.607317919	.673163299	.558451262	.607653685	.606537512
360	60	0	0	0	0	30.8	155.2	12	0	0	7.575634957	3.177841587	6.374028377	8.58214146	3.966260225	7.610645956	728.1884424	381.9729537	540.4140581	15.17059255	7.957769869	11.25862621	4.032729478	634.3163912	-6.330233964	556.3368439	35.85780874	.318715831	.44267413	.312245666	1.714472139	1.739604832	23.63269641	31.48204505	4.698418466	4.883096474	6.199756527	.395998333	.291788245	.395998333	1.709045436	1.146310963	1.625677366	.8228483	.576547151	.784637565	.665701124	.649800616	.66327747
464	77	0	0	1	1	34.5	83.1	8	0	0	9.096971666	6.660551468	4.832960474	10.5185608	8.337478502	6.413000352	1030.943715	644.6635641	669.4527371	21.47799407	13.43049092	13.94693202	5.280646532	993.5528082	-4.051112726	1004.955817	64.8365413	.37576559	.356456641	.510141261	1.762337836	1.760063911	50.68800594	40.75989009	20.97413151	26.12570102	19.51715092	.50020842	.25010421	.25010421	1.41725719	1.104626928	1.187994998	.73803126	.527036051	.594665638	.588175498	.648848326	.676599593
161	65	0	0	0	0	30	111	8	0	0	6.217125907	3.35395872	4.525128972	7.093992208	4.351956068	5.60224989	640.3550772	504.719629	304.4887897	13.34073077	10.51499227	6.343516452	3.416441263	440.195677	-7.438805226	437.6528048	26.79265725	.34151524	.554212422	.24781302	1.735160512	1.736281773	28.11088652	27.1140152	5.751433709	10.70247295	7.24874303	.562734473	.479366403	.229262193	1.604835348	1.187994998	1.021258858	.838543525	.693904354	.492401464	.573665304	.517841663	.685858807
319	66	1	0	0	1	28.6	125.8	12	0	1	7.821079301	5.333417058	4.712684723	9.100872005	6.851967919	5.98969172	1189.233356	803.6513032	707.491709	24.77569491	16.74273548	14.7394106	4.653664128	752.4667941	-4.969674929	767.9153663	61.05177341	.504172655	.55493981	.552887462	1.88245183	1.877836819	39.91958497	33.35894474	16.94703155	25.49562667	18.89651831	.521050438	.479366403	.437682368	1.583993331	1.313047103	2.021675698	.873445106	.73807686	.899241954	.631626067	.570352096	.669271441
164	61	0	0	1	0	31.9	120.2	12	0	0	9.792028973	5.995733193	6.641007655	11.11860109	7.599873556	8.115738546	777.5975708	470.7808442	526.4111367	16.19994939	9.807934255	10.96689868	5.266826256	1070.096804	29.01130017	1025.975723	57.24438994	.263306209	.289174676	.291927401	1.643573636	1.650912989	36.95917385	53.94178201	12.33643395	12.85474801	7.273350884	.354314298	.41684035	.375156315	1.25052105	1.208837015	1.271363068	.665133261	.640668157	.679151794	.629036793	.583812597	.620743217
458	78	0	0	1	1	26.3	79.2	10	0	0	7.028793963	5.561601895	3.130521063	7.973127394	6.90704999	3.982891019	1243.390148	889.5873339	663.0292949	25.90396142	18.53306946	13.81311031	3.763883084	549.082822	-1.03317507	518.1859679	55.37836591	.586550627	.589077542	.780009444	1.979187988	1.99387002	34.76293866	27.27464296	12.40246391	37.19009826	13.94101197	.541892455	.25010421	.354314298	2.021675698	1.625677366	1.917465611	1.05431264	.779290438	.901050674	.653556696	.712156069	.722117259
553	64	0	1	0	1	27.5	107.5	9	0	0	6.294810275	4.130580712	3.927926355	7.438833434	5.611706018	4.883134079	961.2726498	719.7510099	490.4732612	20.02651354	14.99481271	10.21819294	3.963786884	515.9449193	3.73918476	511.6976329	46.3138213	.506340697	.641733844	.459870735	1.87153049	1.873392312	52.92972101	28.82837893	6.247613937	11.05278517	12.40200357	.75031263	.541892455	.437682368	1.688203418	1.542309296	1.438099208	.964198832	.77269401	.712266118	.565227018	.580452324	.629053938
202	66	0	1	1	1	33.8	86.9	15	0	0	8.010061469	3.513220722	6.481446979	9.302023063	4.295587591	8.250791496	777.4730248	386.3051196	587.9546165	16.19735468	8.048023325	12.24905451	4.729328528	783.2556031	10.27505622	639.3747172	36.40328401	.321831371	.404956898	.334083945	1.699510092	1.738024074	19.75503522	42.58852764	13.12917164	4.713392973	14.34682565	.291788245	.354314298	.291788245	1.458941226	1.292205085	1.500625261	.654764406	.630509495	.656008948	.681188265	.642673405	.690045664
220	78	1	0	1	1	25.9	133.8	11	0	0	5.768953808	3.289855909	4.097295045	6.564470928	4.262247268	4.992547124	684.0906968	479.8851184	387.4514113	14.25188952	9.997606633	8.071904402	3.132323503	374.7351842	4.317816341	392.7644656	27.60050652	.393183711	.537210112	.348260149	1.793772341	1.784111611	25.63679266	24.05093497	4.690517828	9.599597169	7.863186327	.41684035	.33347228	.312630263	1.834097541	1.583993331	1.354731138	.825390387	.708899332	.616536844	.670839382	.660388625	.689850304
400	65	0	0	0	1	25.7	125.5	12	0	0	4.456814189	2.547384308	3.082681653	5.122332285	3.401413131	3.829970856	989.531507	594.622303	654.8557774	20.61523973	12.38796465	13.64282869	2.524895112	232.9072862	-1.960368354	242.7628475	29.81090093	.736179963	.859667481	.78234941	2.085483963	2.073968349	23.21103596	19.72584248	5.61731038	7.476169209	9.687237836	.791996665	.479366403	.66694456	2.188411838	1.813255523	1.479783243	1.138446557	.936613038	.85303514	.592248169	.610412626	.54712138
365	62	0	0	1	0	23.4	116.1	9	0	0	5.806528468	3.733072825	3.716462459	6.79892035	4.839366846	4.775546719	1002.583001	666.5318511	604.1333339	20.88714584	13.88608023	12.58611112	3.536883527	424.535019	-5.581011728	422.7317833	36.51111901	.572509465	.657564288	.598669072	1.936525904	1.937551911	30.8993051	29.71535934	10.66733368	13.54319712	13.78244788	.646102543	.604418508	.50020842	1.896623593	1.521467278	1.354731138	.945314251	.831380096	.742713307	.594527752	.568114992	.599904231
443	61	1	1	0	1	41	110.1	8	0	0	12.70625945	5.869026186	10.57538344	14.34858101	7.128129147	12.45277286	770.0951711	498.7157542	465.8605679	16.0436494	10.38991155	9.705428497	6.665789355	1760.357215	-51.96162865	1356.540821	63.2924094	.200958127	.312947015	.162234645	1.558475025	1.600222458	36.3177194	56.29060977	10.90544305	9.349015963	14.39823117	.375156315	.479366403	.312630263	1.229679033	1.16715298	1.125468945	.65025462	.663998378	.533288879	.594923844	.563504038	.616522973
277	65	1	0	0	0	25.8	93.9	11	0	0	4.484408274	2.912446798	2.81332231	5.138351058	3.701405717	3.564021228	385.0225228	227.9050247	261.6882908	8.021302559	4.748021348	5.451839391	2.508532244	232.9439223	3.619171266	239.1202115	12.12105737	.284681919	.288190508	.342569405	1.66446794	1.659823544	22.6070774	20.96895534	4.232651179	5.923094033	7.866420402	.312630263	.25010421	.270946228	1.125468945	.875364735	.687786578	.572265504	.452824734	.442087288	.641010031	.658357066	.598314471
430	68	0	0	0	0	38.7	89.5	10	0	0	4.689468478	3.061289032	2.848273037	5.522236252	4.135511458	3.65959536	489.2844028	319.5534202	303.4458079	10.19342506	6.657362922	6.321787665	2.916158194	282.7263943	-2.915052494	279.9330163	16.12884072	.345952637	.384434989	.392358709	1.716899462	1.718781784	26.89500446	22.10874866	4.061040517	5.975066108	8.271111355	.395998333	.312630263	.270946228	1.33388912	.896206753	.958732805	.689193517	.507842672	.490290875	.632954923	.611095767	.633156298
167	61	0	0	1	0	26.3	154.3	10	0	0	7.629335602	2.758735017	6.563954381	8.697604955	3.385751377	8.011555377	580.4935371	452.2608478	281.231609	12.09361536	9.422100996	5.858991854	4.176310598	660.4621442	1.776486458	510.1990278	32.29641417	.252283916	.603757834	.157791044	1.62604523	1.671106208	16.78208505	31.91131574	4.739595085	10.40618301	4.421402862	.41684035	.41684035	.33347228	1.33388912	1.354731138	1.021258858	.690434677	.670707033	.545297249	.638125573	.580717968	.623312348
341	61	0	0	1	0	25.4	90.3	8	0	0	5.53259002	3.515491047	3.515659247	6.723525679	4.890549981	4.613926575	517.6073734	282.9511242	377.0324596	10.78348695	5.894815087	7.854842909	3.820503268	438.7202796	2.083775223	423.5159201	21.24913105	.310206476	.296421159	.394962388	1.657161497	1.663407337	30.41134491	26.22457474	7.411567414	6.781346798	11.5031505	.270946228	.270946228	.291788245	.958732805	1.062942893	.937890788	.494043203	.493968297	.482570964	.639174842	.643958692	.56276595
63	75	1	0	0	0	27	112.2	12	0	1	9.987110777	8.028321032	4.476589325	11.06362993	9.538324266	5.605736124	1250.613127	745.661382	823.4274406	26.05444014	15.53461213	17.15473835	4.760412338	997.3951434	-7.960235595	996.6414211	84.90038587	.41520446	.342058742	.67742599	1.842100117	1.842264928	51.55836232	29.29351609	21.74247546	46.60549142	18.98575761	.41684035	.33347228	.625260525	1.792413506	1.16715298	1.729887453	.813221362	.586771279	.912889921	.672153767	.653421972	.596579687
300	78	0	1	0	1	25.9	75.7	7	0	1	8.608872128	5.30065398	5.475928765	9.840347762	6.810027451	7.103236599	1147.098608	686.7107361	765.2944027	23.89788766	14.30647367	15.94363339	4.766525437	850.1028235	-3.398593841	909.5608126	69.31289776	.441807811	.477120587	.514700418	1.839269176	1.824693736	38.62345396	43.96212098	19.44412755	20.71698309	52.70695352	.395998333	.479366403	.33347228	1.396415173	1.16715298	1.16715298	.736945413	.670463082	.611483684	.641466193	.552004516	.631957037
346	82	1	1	0	1	21.9	98.4	8	0	1	6.602869687	3.670843922	4.683461873	7.594421985	4.761309281	5.91651749	1388.385656	930.0389712	818.1389193	28.92470116	19.3758119	17.04456082	3.751980435	512.700052	.505695551	530.9133937	65.55380851	.697198246	.933080259	.643344863	2.054729912	2.045305647	38.11717242	33.11843382	9.121558858	16.05985514	17.34918126	.541892455	.812838683	.41684035	2.688620258	2.125885786	2.063359733	1.200078384	1.144991581	.97532043	.682327801	.594098593	.724140771
577	61	1	0	0	0	24.3	117.4	9	0	0	6.393703152	4.203871087	3.826308901	7.16527997	5.288833926	4.834198254	614.0288618	481.5046595	294.4378189	12.79226795	10.03134707	6.134121227	3.234470136	431.1123411	5.226276327	471.7556277	23.73576076	.318430905	.421827489	.283398363	1.723039151	1.706026206	29.34770862	29.97247509	8.853309874	16.91173011	4.570571256	.458524385	.33347228	.270946228	1.292205085	1.042100875	1.208837015	.69293168	.565588686	.561457355	.592833518	.586491333	.66210058
539	75	1	0	0	0	25.4	81	12	0	0	7.302141475	3.989585138	5.152831013	8.260831386	5.013797818	6.565300193	941.70777	637.503721	584.5860805	19.61891187	13.28132752	12.17887668	3.862650005	585.8813268	-10.51489609	587.9646437	43.04518011	.427606999	.588489556	.417817228	1.834424397	1.833657383	32.16587281	43.87193227	7.13134198	18.2774859	12.42606786	.395998333	.354314298	.33347228	1.41725719	1.458941226	1.292205085	.760145417	.711611346	.651855061	.701925504	.71659774	.71601692
559	62	0	0	1	0	21.9	76.7	10	0	0	4.632952034	2.902693491	2.995280534	5.311945299	3.601694224	3.904428456	742.4751823	568.373804	382.2525621	15.46823296	11.84112092	7.963595044	2.598560815	249.2698669	1.966668465	262.4679585	23.14632385	.531377342	.721135122	.469998719	1.920226255	1.908082584	21.29890121	24.06678523	4.249198475	8.841849156	3.690716747	.50020842	.458524385	.437682368	2.125885786	1.563151313	1.479783243	1.071867468	.846088314	.796506558	.632959069	.575955514	.607348927
462	69	0	0	0	1	21.1	124	15	0	1	6.291974448	3.438244971	4.469346204	7.230084902	4.406856263	5.731818696	1407.244229	629.8559201	1122.499094	29.3175881	13.12199834	23.3853978	3.561626768	463.8346901	3.057039534	472.6267461	57.69779332	.741585826	.674664988	.924966013	2.089802969	2.08454799	23.54196158	38.02047833	11.0045678	13.09609513	31.4966493	.958732805	.41684035	.791996665	2.542726136	1.458941226	1.521467278	1.302524456	.791780388	.963185249	.579644819	.606156936	.483924459
500	70	1	0	1	0	23.1	82.3	7	0	0	6.81448881	4.787240634	3.701399857	7.934507548	6.224555928	4.920499317	709.1764152	463.4224615	434.1616311	14.77450865	9.654634615	9.045033981	4.064376002	572.5881164	-3.905865309	572.609021	29.42764876	.345064193	.356513184	.43198554	1.723864769	1.7238578	37.27794641	32.04609301	8.659577097	12.72441632	17.54323803	.437682368	.312630263	.270946228	1.292205085	.875364735	.875364735	.672790214	.479988238	.503236906	.60337248	.582341104	.66364339
465	72	0	1	1	0	24.7	103.3	7	0	0	4.367407273	2.294371859	3.30835501	5.043243133	2.867231436	4.148889633	525.9663871	311.0523983	353.9628039	10.95763306	6.480258298	7.374225081	2.521914949	227.8331053	-1.039446913	223.3733974	15.94905095	.399312763	.49929075	.394030005	1.787982723	1.792051834	16.63418972	22.09515113	4.017554999	5.349504912	7.358755761	.458524385	.437682368	.375156315	1.500625261	1.08378491	1.042100875	.743521588	.602210351	.585632364	.602619354	.534537689	.557908569
561	60	0	1	1	1	24.2	89.4	7	0	0	5.464048578	2.936525897	3.928711115	6.241239432	3.839811304	4.920255969	405.4509145	305.5625809	198.7503821	8.446894051	6.365887101	4.140632961	3.016163587	341.4720237	.933399654	355.6870325	15.46002355	.246038249	.383221713	.186312353	1.616238989	1.609423581	21.15628326	22.87065923	4.20027457	12.94249614	3.854547828	.437682368	.270946228	.312630263	1.08378491	1.00041684	.8336807	.655180594	.494628501	.490966617	.5269902	.620010375	.573277097
229	80	0	0	0	0	26.5	100.4	13	0	0	6.283499976	4.409803194	3.504074299	7.238225594	5.772444164	4.367012494	959.4949364	656.8346178	562.7051326	19.98947784	13.68405454	11.7230236	3.592984525	467.131733	-.901284538	474.8621337	41.21627767	.506314032	.548555532	.59141365	1.893311636	1.889539544	39.4529935	23.98257995	6.788716222	16.70643371	10.90012558	.437682368	.375156315	.41684035	2.021675698	1.396415173	1.458941226	.92239441	.656906733	.737398833	.655559751	.630586481	.633166194
573	70	0	1	1	1	24.5	82.9	9	0	0	4.827737633	3.074072084	3.093970215	5.479896655	3.793024739	3.955026002	877.8948691	508.3764871	607.6326512	18.28947644	10.59117681	12.65901357	2.592723799	259.7419641	-4.942127561	266.9863248	29.6514525	.602945065	.609053134	.723283816	1.992467729	1.98547676	20.39202664	23.2824419	5.493341867	8.34993527	8.928986982	.521050438	.458524385	.479366403	1.979991663	1.604835348	1.729887453	1.040094108	.843099996	.871528652	.652870057	.613249378	.649419867
170	82	0	1	1	1	25.5	86.4	8	0	1	5.399086037	3.888100539	3.017876672	6.334204921	5.087800484	3.773120488	1135.151025	734.7992568	707.5787329	23.64897969	15.30831785	14.7412236	3.312404255	369.6991976	-7.052097989	336.5520928	41.4547701	.697127623	.696009224	.863489492	2.034388296	2.059674194	31.3176304	21.245023	8.113003899	13.36889594	9.378115433	.562734473	.375156315	.541892455	2.188411838	1.667361401	1.709045436	1.082230599	.863231548	.983647296	.646062687	.656295419	.65666528
456	68	0	1	0	1	31.5	104	12	0	0	9.031672354	5.15247103	6.074008851	11.47741927	8.361696102	7.862136568	926.3307161	682.2918413	476.9539918	19.29855659	14.21441336	9.936541496	7.082375845	1343.824411	-7.949503634	1230.091712	83.11311259	.340076628	.487683871	.289191045	1.665070045	1.680970402	90.44478728	45.41838038	16.18069992	41.23837407	13.61824527	.395998333	.479366403	.25010421	1.563151313	1.062942893	1.396415173	.769735767	.60054166	.596194622	.642719926	.52579968	.713292351
8	65	0	0	1	1	29.4	87	12	0	0	4.713876443	2.020305333	3.857421601	5.531614849	2.533044962	4.917565054	556.4447638	315.6661458	397.7645922	11.59259925	6.576378037	8.286762337	2.894500253	282.0580522	1.311138669	233.4935432	16.43896954	.391401747	.575433009	.37976312	1.767510664	1.806265007	13.39895523	28.6678834	2.540732246	3.013119003	7.206696831	.541892455	.375156315	.437682368	1.771571488	1.354731138	1.375573155	.927357297	.734693842	.703372214	.611566749	.607049992	.602908534
445	70	1	1	1	0	26.2	98.4	7	0	0	4.344451936	2.843418624	2.707881646	4.901960298	3.605918984	3.320626905	664.9720315	418.1642036	423.6177429	13.85358399	8.711754242	8.825369644	2.270451968	205.0700443	-1.434149252	224.0781541	19.46552935	.507513123	.541613926	.576140277	1.914250978	1.893609271	22.21695045	16.7522299	4.464599035	8.650117003	4.197847514	.458524385	.33347228	.437682368	1.709045436	1.375573155	1.500625261	.916756692	.678689193	.81676809	.671267686	.674390832	.676118463
446	66	0	0	0	1	30.5	94.6	11	0	1	7.249707625	4.873957766	4.364261988	8.848577438	6.182800907	6.330110237	1138.632485	693.2606711	759.1328385	23.72151011	14.44293065	15.81526747	5.073367918	764.0869626	1.601574585	737.1124167	60.34354744	.520765221	.5238399	.640605611	1.859451313	1.867468854	38.75879591	62.1425	23.75514331	32.01233232	42.13549935	.50020842	.33347228	.562734473	2.292621926	1.583993331	1.354731138	1.026417459	.795930275	.824681446	.675724111	.652513659	.543051682
288	66	0	0	1	0	24	152	13	0	0	6.643022953	4.528179114	3.825928258	7.852620726	6.044150291	5.013172602	1096.751357	758.9713946	637.6935347	22.8489866	15.81190405	13.28528197	4.187349797	575.2059335	-3.06163397	568.2254009	48.10303976	.547420834	.617284801	.613845343	1.907062813	1.909919775	37.99932049	33.34236544	11.8259429	26.22590787	13.58777568	.437682368	.33347228	.395998333	1.875781576	1.479783243	1.479783243	.894482105	.70566565	.74911008	.662018561	.661124326	.646765754
444	63	0	0	0	0	25.6	115.3	11	0	0	4.268897967	2.406466887	3.026902418	4.932607255	3.176516377	3.773639893	560.2905164	413.4700253	295.7189285	11.67271909	8.613958861	6.160811009	2.471259695	218.2073568	2.744548774	219.9479996	16.00591529	.435187479	.632772962	.359802749	1.8235063	1.821810655	21.53989183	18.66081873	3.020067053	7.71613263	4.126830931	.41684035	.33347228	.291788245	1.750729471	1.688203418	.91704877	.786043945	.708674615	.526395366	.658834154	.676383591	.668503693
452	73	0	0	0	1	29.7	120.9	14	0	0	4.099831552	2.294310922	2.888434565	4.799711429	2.929312015	3.802152144	334.2103753	213.6071279	213.2311025	6.962716153	4.450148497	4.442314636	2.495718544	211.5132555	1.074233042	208.9617263	8.056983874	.270291762	.342884017	.271876576	1.631915458	1.633994458	18.02166525	20.35828535	3.584714684	2.229009751	3.313298152	.33347228	.25010421	.312630263	.91704877	1.021258858	.75031263	.511256214	.506408948	.456747534	.569776594	.631685159	.588925959
482	63	0	0	1	0	31.9	112.1	10	0	0	5.305021817	3.351946319	3.403446802	5.951294763	4.288389801	4.126453959	986.4879377	762.7030808	473.4092215	20.55183203	15.88964752	9.862692114	2.697156443	298.1482256	-2.832059797	329.2593355	39.19279887	.616571575	.837996528	.512273063	2.017084455	1.991471438	23.83831089	21.99470072	4.048616441	11.14461276	6.58025239	.791996665	.729470613	.521050438	2.646936223	1.646519383	1.625677366	1.282179652	1.027873196	.876413881	.597775589	.535069555	.588155924
379	71	0	1	1	1	25.4	91.7	13	0	1	5.191700541	2.726836359	3.832440901	6.13860046	3.502053263	5.041630545	1007.310918	515.0090341	751.9226183	20.98564413	10.72935488	15.66505455	3.275463495	351.6478022	1.392590366	331.7720511	32.27259833	.643328515	.695567921	.722572545	1.985373653	2.000216533	19.90536422	34.15787805	11.37770907	9.521508982	18.85709679	.625260525	.354314298	.646102543	1.959149646	1.521467278	1.667361401	.967809306	.708668104	.874326247	.631502829	.6505359	.584853497
54	77	0	1	1	0	32.07	82.4	11	0	1	15.5648278	7.414100574	12.14644527	18.39270357	9.848108829	15.53403673	2135.770651	1241.656898	1471.990482	44.4952219	25.86785205	30.66646838	9.799371421	3153.927041	-7.348961199	2880.292558	214.648924	.454976733	.616775205	.446313042	1.82463849	1.844257931	67.8744129	98.25011464	55.92534203	57.78758906	126.8314306	.354314298	.395998333	.375156315	2.417674031	1.583993331	1.729887453	.999307212	.733294338	.851597007	.722817025	.649939891	.686336384
389	77	1	0	1	0	29.8	105.3	10	0	0	5.553166903	3.854455076	3.269629605	6.403443815	4.801283887	4.236952411	1012.55718	625.2332028	672.270767	21.09494125	13.02569172	14.00564098	3.188483973	366.3147952	-.903430724	383.0746357	37.7220911	.604585498	.597396698	.757232845	1.977687055	1.96650996	26.04785226	25.01060828	8.863840124	19.37144881	7.608070799	.58357649	.479366403	.479366403	2.209253856	1.25052105	2.167569821	1.04085266	.706249846	1.013536409	.644652276	.569612756	.679904403
560	65	1	0	0	1	24.5	122.8	7	0	0	4.944717736	2.852679441	3.426355083	5.518950686	3.583740625	4.197096593	494.6547577	344.0703344	277.7408088	10.30530745	7.168131967	5.78626685	2.451241153	253.1705795	-3.101718853	277.4282055	16.16227416	.3316955	.444199465	.298532145	1.742313408	1.724650881	18.29077838	20.51175942	5.700807602	4.73709494	7.198844197	.437682368	.375156315	.270946228	1.292205085	1.354731138	.75031263	.677054236	.655331698	.428824345	.586371673	.626698372	.579202282
586	67	0	1	0	0	29.6	100.1	10	0	0	3.585521312	1.629253066	2.833078536	4.089722771	2.045749748	3.541290769	502.2364001	289.3949761	349.1787613	10.46325833	6.029062003	7.274557526	1.967198329	146.1899797	.347914807	136.3998302	11.33302456	.464445513	.654163358	.453913375	1.863179208	1.878766642	12.62675377	18.2230957	3.276623932	3.996974246	5.732223996	.41684035	.395998333	.395998333	1.771571488	1.396415173	1.438099208	.862190355	.721374456	.71244789	.676666215	.642267978	.651705027
466	72	1	0	1	1	29.2	152.9	12	0	1	8.724362122	4.942555973	6.196420116	9.764461957	5.967795446	7.728527338	1088.416917	680.6966498	709.9331605	22.67535245	14.1811802	14.79027418	4.385227801	798.03307	-9.915105218	849.0578414	66.41871074	.413657111	.507207644	.421949407	1.830226418	1.816986071	30.86605693	46.58034952	12.79228742	30.69155845	20.25116382	.437682368	.291788245	.354314298	1.500625261	1.208837015	1.271363068	.810620601	.601226359	.687101037	.639804998	.660714041	.667997881
434	66	1	0	0	0	28	117.9	12	0	0	6.498139493	4.09869192	4.396208985	7.399550949	5.246799715	5.217705147	881.5212201	666.7162382	459.3877835	18.36502542	13.88992163	9.570578824	3.539426137	476.8768287	-12.16060781	462.3250428	39.13814185	.449803298	.599072702	.384844147	1.850511025	1.857353589	32.08263153	30.40180174	8.202291926	12.77578821	15.36313712	.541892455	.41684035	.312630263	1.542309296	1.354731138	1.146310963	.822555846	.758088656	.598405184	.617610062	.645545433	.68163899
393	62	0	0	0	1	34.9	111.4	14	0	0	7.515867532	4.447732703	5.133595204	8.57144833	5.318198806	6.722089552	626.967846	426.8212292	361.7721911	13.06183013	8.892108941	7.536920647	4.120856916	641.9461158	13.62093853	623.0313612	31.46005068	.276595459	.353419987	.259535836	1.657640467	1.662936574	22.11031101	40.73822483	17.68126266	19.4496654	23.54102706	.312630263	.312630263	.25010421	1.125468945	1.104626928	.812838683	.558667387	.536533369	.392137484	.623128735	.60716479	.57714755
350	62	0	0	0	0	35.3	91.3	11	0	0	8.622953048	3.221938316	7.318870516	9.446403544	4.180729738	8.470893623	568.0018205	360.9814062	359.4814278	11.83337126	7.520445963	7.489196412	3.857359285	703.8747026	-4.448248082	662.2611398	32.52401787	.218410041	.412621054	.18089067	1.608043731	1.618230916	24.36381459	34.84626093	6.539602865	9.311266633	6.749271084	.354314298	.354314298	.33347228	1.16715298	1.021258858	1.08378491	.60731609	.530950952	.570412449	.617189988	.598627936	.625672483
256	64	0	0	0	0	23.5	115.9	11	0	1	9.64153176	7.259474292	4.829308971	10.82712912	8.922486273	6.133185439	1439.78441	880.8009016	979.158647	29.99550854	18.35001878	20.39913848	4.926214595	989.2577374	-9.408467785	1016.149513	90.16401346	.495142636	.446844434	.74670979	1.907543056	1.901294106	39.90283615	33.05573308	9.865617634	9.162918596	30.3657403	.66694456	.687786578	.521050438	2.459358066	2.375989996	1.750729471	1.182372518	1.127789228	.845313552	.634604096	.625002133	.638955624
372	71	1	0	0	0	28	121.4	12	0	0	6.622955006	2.791248913	5.512926314	7.593310375	3.463886687	6.757207372	806.2336786	577.5903569	447.5774614	16.79653497	12.03313244	9.324530445	3.714139125	509.3212918	-7.101656973	420.3986405	32.55431916	.403634264	.76208803	.29899904	1.798270436	1.83903428	19.59514042	36.03106925	10.6728904	9.962383638	10.23451988	.395998333	.479366403	.270946228	1.667361401	1.354731138	1.187994998	.802563227	.774983725	.601235904	.677293869	.55720051	.692150824
291	76	0	1	1	0	35.8	50.2	9	0	0	6.63940327	3.91171719	4.569111548	7.560494321	4.98426404	5.684908651	973.3072636	626.4675046	622.9716911	20.27723466	13.05140635	12.9785769	3.61654512	497.8587225	-3.601644717	529.7715361	47.92557394	.486071112	.589813724	.502134804	1.885258749	1.871179008	29.30384416	33.33823025	6.824636602	16.3729194	8.395596836	.437682368	.354314298	.33347228	1.959149646	1.583993331	1.750729471	.936026961	.734226986	.830400363	.687920807	.649918628	.723893025
581	65	0	0	0	0	21.9	97.7	14	0	0	3.541278611	2.50318086	1.975461602	4.103419753	3.160278693	2.61738271	569.3726008	422.0309586	291.655672	11.86192918	8.792311638	6.076159834	2.073016998	151.8075526	2.464399086	148.8364047	12.20047921	.5331082	.620920294	.543732895	1.911974566	1.916627708	18.30395429	16.29206199	3.145441829	6.080354659	3.192373174	.604418508	.41684035	.437682368	1.854939558	1.396415173	1.33388912	.95704008	.741689639	.719463798	.610314564	.607848425	.613786381
132	76	0	0	0	0	22.7	103.8	10	0	0	7.004121321	3.754320059	5.13102682	7.914727636	4.711615757	6.359527539	937.861145	587.3288843	603.5248874	19.53877385	12.23601842	12.57343515	3.685810369	536.4388533	-5.195136259	556.2474538	46.07166641	.443980379	.576147709	.433186259	1.851878434	1.843924135	27.73538645	33.78400512	12.09592427	17.40978005	20.5041402	.41684035	.395998333	.270946228	1.771571488	1.396415173	1.41725719	.877150483	.689414108	.719451238	.693469878	.621339267	.719260151
333	71	0	1	1	0	31.3	118.1	13	0	0	5.658715778	3.158988308	4.099517813	6.199451134	3.880625313	4.834660437	995.9876596	742.3856761	514.7199047	20.74974291	15.46636825	10.72333135	2.532218417	303.211449	-2.10288375	351.4175924	40.58378656	.58359958	.865496546	.462404401	2.017693083	1.979829873	20.5604571	25.67721456	5.311398593	9.619273672	9.652137154	.58357649	.541892455	.354314298	2.105043768	1.646519383	1.667361401	1.085674454	.9226767	.810154725	.650298776	.634685676	.713071456
439	77	0	0	1	1	28	133.1	9	0	0	5.61293919	3.592180675	3.569016137	6.551121318	4.626948447	4.637729897	787.6072616	527.5047443	477.7474944	16.40848462	10.98968217	9.953072799	3.378180601	391.9763076	1.809614677	403.0430502	28.31863032	.465262734	.540819038	.492984971	1.844100458	1.838037987	25.2627578	24.46261291	9.715546598	13.10824419	9.81313745	.541892455	.395998333	.375156315	1.709045436	1.104626928	1.25052105	.838813359	.661850718	.65986023	.616618885	.573401619	.635644461
395	60	1	0	0	0	23.3	142.6	12	0	0	5.388884924	2.5976311	4.301656066	6.126953988	3.31600672	5.152054406	500.6592428	341.9539087	301.8759195	10.43040089	7.124039764	6.289081656	2.915387529	325.8713154	8.167419113	282.8468427	18.94064023	.308050716	.484812569	.258450014	1.698899866	1.72556624	20.17226811	22.1027657	4.002647932	4.990613778	7.605973337	.33347228	.312630263	.291788245	1.229679033	1.062942893	.979574823	.63823106	.60045469	.528830296	.650995533	.592002511	.62267718
156	61	0	0	1	1	29.7	121.2	19	0	0	7.412806899	4.812044792	4.647148272	8.430753593	6.146665829	5.770277752	1055.614601	693.2421945	653.302549	21.99197085	14.44254572	13.61046977	4.015955681	617.4293775	-5.30758261	661.0274539	52.68467003	.472173485	.530565615	.517739854	1.873259278	1.858003492	41.00275584	29.24516771	12.68942515	33.76684506	13.52903124	.562734473	.33347228	.41684035	1.813255523	1.146310963	1.292205085	.927575622	.653198197	.720162886	.598349764	.587775008	.573373007
594	70	0	0	1	0	26.3	103.9	10	0	0	5.262023663	3.406317411	3.366144784	5.859577755	4.202000852	4.083851161	637.4191205	501.4503887	294.7785162	13.27956501	10.4468831	6.141219088	2.577936856	283.6917024	2.245076165	320.6846922	22.34826987	.401653156	.54215895	.322512692	1.822545903	1.796761062	24.1630126	18.44361306	4.597568048	10.70655063	3.575454134	.375156315	.312630263	.291788245	1.875781576	1.292205085	1.08378491	.847805407	.691484748	.541674	.673048726	.618063762	.647855448
122	75	1	0	0	0	27.1	75.1	9	0	1	7.734937486	4.654561106	5.154052981	8.503928214	5.60049688	6.399314789	1325.062456	817.1942708	868.10632	27.60546784	17.02488064	18.08554833	3.533770954	576.6332123	4.310528521	670.6516811	69.67092944	.568013209	.646592035	.620308615	1.999084314	1.961045125	28.33554148	34.29881503	9.515458555	19.0400522	13.94003386	.687786578	.562734473	.58357649	2.375989996	1.813255523	2.063359733	1.148108726	.919683434	.996545103	.663699845	.627675582	.647304704
584	69	0	0	1	0	26.8	94.3	9	0	0	11.30820286	5.882171068	8.408474434	12.42990988	7.454057489	9.946843044	880.5379654	601.6437184	514.1338598	18.34454095	12.53424413	10.71112208	5.160155782	1231.21439	18.52643498	1353.2556	74.05638683	.258186416	.37669123	.225186718	1.662601981	1.645986491	41.86411843	43.04103166	26.71656606	47.4908585	21.52704815	.291788245	.25010421	.291788245	1.00041684	.91704877	.91704877	.516997579	.446991899	.510367124	.606944218	.60286673	.575940634
394	82	0	1	1	1	21.9	78.3	10	0	0	7.214925826	4.167769614	5.117703352	8.318489266	5.115764198	6.559437503	977.4392256	715.9761475	543.4225117	20.3633172	14.91616974	11.32130233	4.140303009	618.0170645	-6.586038571	620.2234842	47.67388832	.449196938	.632672013	.391062606	1.838993504	1.838219574	30.31660592	36.85823441	7.357757641	16.21875769	10.0472088	.479366403	.395998333	.312630263	1.792413506	1.375573155	1.229679033	.876978955	.721057603	.62192757	.662114389	.622907702	.651589023
267	68	0	0	0	0	26.5	66.5	6	0	0	8.444512948	4.913154978	5.75152294	9.764974376	6.18800093	7.554029988	941.7786654	653.4199825	524.0932435	19.62038886	13.6129163	10.91860924	4.903562546	856.4262379	-3.007304773	879.2847837	50.97152627	.369788275	.48979655	.335590361	1.755896941	1.750695229	32.18955467	48.3861496	10.2359574	21.80912496	17.34240981	.354314298	.291788245	.270946228	1.458941226	1.292205085	.896206753	.75557802	.659547335	.508150748	.658238213	.644015563	.661156748
317	72	0	0	0	1	27.5	114	11	0	0	6.282280244	4.03710157	3.883582655	7.108278012	5.112664468	4.93844898	867.3173871	558.9629308	543.2719525	18.06911223	11.64506106	11.31816568	3.325743712	433.9671466	-4.937772524	466.735655	38.72058949	.457761898	.509914198	.515191282	1.864207013	1.848095884	27.54343212	32.24488728	5.529862432	10.63162664	11.72894462	.458524385	.312630263	.312630263	1.709045436	1.33388912	1.500625261	.838858331	.660137141	.727394124	.639821637	.636333762	.678247374
153	81	0	0	0	1	21.8	117.3	11	0	0	5.272807881	4.01549499	2.598951469	5.958340133	5.013562779	3.219628146	758.1954486	595.7025407	359.5377723	15.79573851	12.4104696	7.490370257	2.774763808	304.0193353	-1.659321183	302.654033	26.77556117	.476780099	.546354013	.509483504	1.88382318	1.884849853	25.27287309	16.54849595	5.87148341	12.93387972	4.460862539	.58357649	.41684035	.437682368	1.709045436	1.41725719	1.354731138	.914340668	.76496947	.734406627	.595952136	.595271812	.629815313
260	68	1	0	0	0	27.7	160.9	11	0	0	8.274071763	2.808494164	7.150826155	9.338620157	3.459658984	8.674133165	653.5315457	505.8616186	318.8916438	13.61524053	10.53878372	6.643575912	4.330076547	744.7744718	.51071004	565.5846335	41.03732826	.261894373	.663348845	.164236882	1.646143598	1.695490034	18.02209788	33.75370603	5.344014052	8.9261632	5.006044013	.312630263	.521050438	.270946228	1.104626928	1.479783243	.791996665	.570444729	.751118969	.482825257	.657770032	.577578979	.640572981
162	70	0	0	1	0	37.3	96.4	12	0	0	4.489257044	3.058099047	2.677002328	4.943033274	3.69782697	3.2801911	601.5296686	335.0282527	419.7912457	12.5318681	6.979755265	8.745650953	2.068852132	195.6956278	.913291329	227.9881556	19.09470173	.444284819	.403472239	.577521826	1.878730324	1.844725543	18.5951092	18.94155863	3.598537002	12.14399953	7.003031758	.50020842	.25010421	.375156315	1.521467278	1.021258858	1.292205085	.8400753	.505701702	.746838717	.619581037	.658024741	.695749453
352	62	1	0	0	0	25	123.5	8	0	0	5.900513796	3.386996685	4.129698291	6.656588766	4.32857204	5.05703847	661.2034288	443.6783137	384.4401031	13.77507143	9.243298201	8.009168815	3.081251522	378.0050562	-4.116467135	405.2505857	26.18153211	.371555899	.482433218	.34284209	1.77804786	1.764024391	22.77835759	26.60257696	8.672549568	14.48124349	7.188528383	.375156315	.375156315	.354314298	1.604835348	1.187994998	1.292205085	.765849652	.620477068	.648556199	.646674866	.574436215	.630627154
45	62	0	0	0	0	21.3	137.4	19	0	0	4.668722303	3.573864503	2.307110353	5.202893651	4.321325526	2.897628002	502.3966271	293.6013665	348.7253787	10.4665964	6.116695136	7.265112056	2.296330637	224.1151295	-.218175587	235.9906527	16.61243974	.356802235	.302554602	.556671465	1.772662805	1.762300934	23.53366393	14.6135761	3.789669889	5.011853587	5.723778023	.375156315	.33347228	.375156315	1.271363068	1.042100875	1.16715298	.681462063	.529609918	.58513938	.639700453	.615058954	.591015249
231	75	1	1	1	0	23.6	115.6	9	0	1	7.907221531	5.183503754	4.882096718	8.960845673	6.618833978	6.040512556	1456.670415	923.8952412	924.674599	30.34730031	19.24781752	19.26405415	4.215756495	692.0587704	-5.796990314	745.6630923	76.54619446	.610824274	.656421937	.697535511	2.000863196	1.981858679	41.81785668	36.74105234	14.60447179	41.72720893	21.27698639	.791996665	.354314298	.50020842	2.355147978	1.729887453	1.938307628	1.176551983	.850520537	.968558994	.61464778	.692671277	.684599902
203	61	0	0	0	1	27.2	137.2	13	0	0	6.717455053	4.455886082	3.96288994	7.725400932	5.922047194	4.960965287	871.9100826	645.3160586	441.2195587	18.16479339	13.44408455	9.19207414	3.815444557	530.4278632	-.992054243	553.4666221	40.5131325	.4303738	.533362118	.410040277	1.822699966	1.813670718	39.23814223	24.86349057	11.32452995	27.76680398	11.92487765	.562734473	.375156315	.395998333	1.458941226	1.08378491	1.042100875	.788431195	.56677434	.571447615	.563778741	.565430696	.570609999
469	68	0	1	0	1	25.7	95.9	9	0	0	5.144178275	3.249077415	3.45555747	6.089111498	4.15891135	4.447553847	749.1605271	481.5911503	453.4339705	15.60751098	10.03314897	9.446541052	3.258022208	346.5997724	-.163635135	348.6462561	29.19071746	.48287839	.545886321	.483258728	1.849125261	1.847833029	23.58794084	27.52355265	4.510097551	7.046729427	6.434789403	.437682368	.375156315	.395998333	1.563151313	1.354731138	1.292205085	.764717884	.675471357	.645668563	.633126797	.616761261	.625331749
527	64	0	0	0	0	21.9	114.3	9	0	0	5.951789369	3.322665716	4.251707675	6.831743024	4.142128087	5.432815813	879.9550549	540.9557786	578.5968199	18.33239698	11.26991205	12.05410041	3.353940378	413.2402262	3.48869928	419.0510411	34.02977852	.490220909	.599596222	.501183101	1.881755759	1.878584708	24.68911183	30.70940139	9.023844347	16.66681485	12.67799685	.521050438	.437682368	.375156315	1.709045436	1.396415173	1.25052105	.866136237	.691418446	.660849895	.611163511	.586194938	.624584953
530	74	0	1	0	1	23.6	108.7	9	0	0	7.522684349	4.835645561	4.81505248	8.40539746	6.059683649	5.825027084	1012.320233	712.8954645	569.0522729	21.09000485	14.85198884	11.85525569	3.74965687	588.8598713	3.72882018	661.6253453	48.99851935	.446194253	.542944158	.435246123	1.865093995	1.839416132	33.28910069	28.79157392	12.1530322	29.6599374	24.65728878	.458524385	.291788245	.33347228	1.479783243	1.271363068	.91704877	.792034194	.616105392	.51888219	.619466854	.656817466	.58796251
325	62	0	0	0	0	25.8	112.8	11	0	0	3.932130899	2.285419302	2.761801534	4.474805129	2.929215309	3.382835884	497.8720297	327.9139683	302.361429	10.37233395	6.831541007	6.299196438	2.135937157	174.1672457	-1.455244902	184.7560611	11.85712491	.419825347	.528418239	.403197375	1.821203287	1.808713917	16.0209481	16.61582569	2.872641605	8.316548336	4.257834498	.50020842	.33347228	.291788245	1.604835348	1.16715298	1.25052105	.859348191	.574923708	.638327118	.603233403	.627982885	.689726865
380	73	0	0	1	1	36.5	71.4	10	0	0	7.98160124	5.01928532	5.000557298	9.042218459	6.559520724	6.223696854	730.4277335	450.2756798	473.3433764	15.21724445	9.380743328	9.861320341	4.24920655	704.1791656	1.890725454	768.697367	41.17738545	.303435313	.330385045	.348611468	1.696100801	1.680053238	38.64739918	29.82016285	13.54426305	32.06120442	18.77934969	.375156315	.270946228	.354314298	1.208837015	.854522718	.958732805	.616148068	.438974384	.528919841	.59260412	.583534881	.549514786
537	68	1	0	0	1	21.3	140.3	9	0	0	5.29100683	3.474316946	3.268644842	5.990884284	4.332346015	4.13781011	530.5065886	378.9273392	298.6541044	11.0522206	7.894319566	6.221960508	2.809971748	308.7422325	-2.487788582	334.6354322	18.92119225	.33245384	.401670816	.33649958	1.730979642	1.715615554	24.07161474	19.94203549	4.226520976	12.60727732	4.800123346	.41684035	.291788245	.33347228	1.354731138	.896206753	.937890788	.686792431	.496980085	.533837204	.606767021	.583556906	.60253947
323	73	1	1	0	1	21.8	134.1	14	0	1	5.662700069	3.789166261	3.312497956	6.337740597	4.659578726	4.295961123	1397.745342	929.9308392	853.0443768	29.11969462	19.37355915	17.77175785	2.846187589	336.1892957	-3.584967458	371.2180989	51.67685949	.818433483	.903838345	.948417981	2.18003575	2.150189359	25.26199827	32.75488686	8.212682324	20.45211812	14.71216757	.812838683	.541892455	.625260525	2.876198416	1.625677366	1.917465611	1.384879296	.895032671	.994166785	.610740682	.605251159	.616981427
525	67	0	0	1	1	22.1	91.5	9	0	0	5.147667594	3.372145717	3.151081204	5.771008971	4.325146925	3.82068693	615.2778706	403.6632299	374.8364977	12.81828897	8.409650623	7.809093703	2.608843208	279.9120526	-1.050581407	310.8593945	23.23274311	.396314256	.440855874	.438092733	1.810401549	1.788587953	23.8479505	17.54086886	4.649290796	10.58672526	5.106722216	.41684035	.291788245	.312630263	1.438099208	1.146310963	1.396415173	.750226413	.561830007	.668665806	.628601919	.626486638	.684684503
410	65	0	0	0	1	30.1	108.3	11	0	0	5.891068684	3.770009281	3.715613343	6.42607363	4.557562679	4.530236718	474.3999261	335.7880825	268.436775	9.883331794	6.995585053	5.592432812	2.567047342	321.3541273	-.255998216	389.1538073	17.99137691	.267011164	.328024765	.26606961	1.681685732	1.647611793	24.25820394	21.4287921	3.19578125	9.006707005	6.609750942	.437682368	.270946228	.291788245	1.438099208	1.042100875	.958732805	.703910466	.511281958	.496989348	.60879687	.657108392	.627620161
413	64	0	0	1	0	31.7	83.8	9	0	0	7.954085064	6.500584771	3.518345417	8.814039689	7.516606356	4.603034275	588.3440088	369.3509615	375.2185268	12.25716685	7.694811698	7.817052643	3.797344657	633.5347181	-5.09996775	645.0555828	30.21899222	.245256202	.209252464	.3927621	1.637762585	1.634663132	31.09940121	25.44262878	8.930408476	9.130495904	9.392896369	.33347228	.291788245	.312630263	1.229679033	1.16715298	1.00041684	.608021267	.551050435	.537144641	.626971391	.643639518	.636939889
387	64	1	0	1	1	32.2	113.9	15	0	0	5.971402362	3.448169557	4.079089302	6.873821166	4.281596326	5.377485502	680.222678	451.3226932	414.7055248	14.17130579	9.402556108	8.639698434	3.404669037	420.7004215	-7.107961591	412.7973941	27.98771296	.37770581	.482039171	.374421157	1.767891367	1.771707206	22.38102545	31.4249304	6.719917996	12.45471192	9.328491808	.437682368	.375156315	.270946228	1.563151313	1.125468945	1.187994998	.753022333	.565994699	.564732542	.630753754	.576918792	.697019178
39	76	0	0	0	1	23.1	132	12	0	0	8.27549992	4.691750532	5.683934787	9.359326258	5.897266818	7.267684094	769.6787328	568.1906349	399.3936195	16.0349736	11.83730489	8.320700406	4.371851906	751.5762843	.536408187	807.8187439	50.50995615	.308385637	.446008292	.258783039	1.70344071	1.690093978	32.85940801	45.20869863	8.225113174	20.72157539	10.05804911	.479366403	.375156315	.41684035	1.521467278	.958732805	1.354731138	.800086464	.531752267	.664190098	.622781742	.517344025	.614515967
580	66	0	0	0	0	22.5	112.4	8	0	0	5.483748921	3.503786605	3.604967209	6.181970382	4.372328705	4.370297415	736.4913471	519.1635941	407.0114577	15.34356973	10.81590821	8.479405368	2.853989413	325.4787829	4.652683339	349.3441667	27.17799279	.445316699	.545695479	.415804409	1.855464635	1.839945842	21.97344	22.94396437	7.302943773	9.733425335	8.225043675	.458524385	.521050438	.33347228	1.709045436	1.438099208	1.33388912	.847732066	.768946256	.636735094	.644470377	.588197527	.67511791
397	65	1	0	0	0	27.4	135.5	13	0	0	4.647199823	3.124238015	2.747307432	5.515446704	4.262068655	3.500703232	585.6270788	434.8250019	306.8907619	12.20056414	9.058854207	6.39355754	2.970469011	285.5391551	.688763455	280.9400269	19.44428296	.417838734	.512571162	.411396249	1.785752313	1.789084994	27.61458694	17.049023	4.833173274	14.92090541	5.469010239	.437682368	.33347228	.33347228	1.521467278	1.021258858	1.229679033	.769514902	.555786484	.616333962	.625733667	.625690616	.657513691
472	62	1	0	0	0	24	108.7	10	0	0	6.569208494	4.020941963	4.344423667	7.445415957	4.950375712	5.561294731	527.0624828	344.9219149	326.8887991	10.98046839	7.185873228	6.810183314	3.504242934	477.898643	7.129519299	501.2345717	25.1809264	.266028369	.315919736	.277109645	1.648503897	1.640222592	22.14584787	32.62824331	6.619406951	8.663151555	9.378387859	.312630263	.25010421	.312630263	1.00041684	.937890788	.854522718	.542575848	.487914255	.492040971	.634629851	.634348251	.610110879
217	69	0	0	0	1	25.2	123.6	8	0	0	4.594575515	2.664392909	3.083636384	5.218977054	3.483460454	3.886286757	567.1092894	414.9116409	307.1864143	11.81477686	8.643992519	6.399716966	2.475398418	235.9652066	.984389186	254.5046137	17.585313	.409260906	.573510171	.3668788	1.812034209	1.79621966	22.08848726	19.39306131	4.898404536	11.33649739	5.091284536	.50020842	.312630263	.312630263	1.750729471	1.438099208	1.187994998	.839464387	.618821097	.579132938	.607999998	.662464759	.647621964
191	80	0	1	1	0	32.9	100.7	10	0	0	5.529052339	3.571716433	3.441754168	6.156840618	4.403762156	4.302739275	768.6312534	539.8509565	432.8007891	16.01315111	11.24689493	9.016683107	2.708554343	313.1939202	-.300499001	357.1209993	27.94883964	.460941948	.55664803	.46311833	1.883278252	1.853840569	22.71819528	23.94060006	5.246107442	12.80755728	8.262893566	.479366403	.312630263	.312630263	1.729887453	1.25052105	1.229679033	.883467699	.649297552	.637212673	.643080824	.62306072	.676759429
359	67	0	0	0	0	23.8	120.8	9	0	1	8.892692995	5.668374423	5.601206083	10.21633793	7.216328828	7.23174661	1151.937954	733.5628626	736.2821201	23.99870737	15.28255964	15.33921084	5.029271525	925.7212405	-2.017478869	982.9600486	75.78485156	.429511387	.476609375	.4841127	1.822729882	1.810014418	39.47558905	41.58705761	13.29816678	24.45425901	35.31325805	.395998333	.395998333	.354314298	1.938307628	1.396415173	1.187994998	.855881209	.707771726	.626666022	.687865387	.644002698	.614617366
252	77	0	0	1	1	23.3	104	8	0	0	5.274525098	2.964622864	3.804234126	5.943608668	3.755268918	4.606998952	702.790343	451.3638164	442.7668247	14.64146548	9.403412841	9.224308847	2.739684102	300.5685352	-.36788675	326.033381	27.83893923	.441795529	.560713562	.428638927	1.852361085	1.834607021	21.47959282	23.79270585	4.13457195	5.821394393	4.4441035	.58357649	.41684035	.604418508	1.667361401	1.375573155	1.542309296	.854541597	.698678542	.839538622	.597539215	.605842903	.547412885
27	70	0	1	0	0	30.5	79.9	6	0	0	6.241439054	3.893542176	4.120780435	6.926576671	4.813919521	4.980325614	986.7243995	674.4266536	579.345991	20.55675832	14.05055528	12.06970815	3.003648266	392.8466563	.198901289	451.9004151	41.41989092	.524191564	.637930865	.517776463	1.94759528	1.914058284	26.89909702	25.06128995	9.311875335	19.26401214	12.75491787	.50020842	.437682368	.375156315	2.084201751	1.375573155	1.500625261	.958407403	.754280944	.715827598	.651984245	.619311859	.628321558
596	81	0	0	0	1	31.4	83.6	13	0	0	6.088290878	4.144919197	3.62241084	6.798065599	4.98627027	4.620693095	1061.19651	677.1640951	674.0725334	22.10826063	14.10758531	14.04317778	3.024303236	384.5181749	-.025690302	434.2939623	43.74048657	.577935423	.60167453	.685318885	1.98914477	1.958677089	29.05313731	22.19859362	6.746879699	26.56170218	14.12684839	.58357649	.33347228	.33347228	2.063359733	1.396415173	1.646519383	1.048015516	.593385778	.816176593	.627802055	.650476725	.757835413
579	80	0	1	0	1	27.1	62.8	0	1	1	8.585247724	6.348736814	4.43506499	9.571305389	7.726622404	5.648822273	1409.996513	875.1878059	909.1925139	29.37492736	18.23307929	18.94151071	4.231241943	759.2191002	-.16731928	822.7076427	85.71937107	.544557949	.507688946	.754987283	1.961098184	1.941455108	42.444792	29.20916394	16.46587499	43.73665202	31.42793493	.541892455	.395998333	.395998333	1.959149646	1.375573155	1.667361401	.968280869	.682800245	.841896165	.641441779	.607722829	.701930971
583	62	0	0	1	0	20.7	97.1	8	1	0	6.571248111	4.556670517	3.763530034	7.535397486	5.932272025	4.646543219	1153.65199	808.3545684	643.3988397	24.03441645	16.84072017	13.40414249	3.687941639	501.765196	.099852471	519.576275	47.34322426	.582111057	.653338188	.629605714	1.964277799	1.9556698	38.13061485	28.44272596	11.70764806	35.12756535	12.41935006	.771154648	.41684035	.541892455	1.979991663	1.500625261	1.563151313	1.071016942	.746994196	.837347005	.577040983	.598780154	.586301237
422	71	1	0	0	0	25.7	92	9	1	0	4.008327207	1.880822114	3.114165509	4.389757463	2.318873288	3.727304289	406.0954649	251.018501	265.8648487	8.460322185	5.229552104	5.538851015	1.789771938	151.8560584	-.195542852	162.8777702	10.78247196	.335926192	.491520666	.314414817	1.765349934	1.751432858	13.01618094	18.38017934	2.229656588	3.2305111	4.630262399	.395998333	.33347228	.291788245	1.396415173	1.08378491	1.08378491	.706721878	.567341213	.551428886	.647550045	.650028302	.670709393
318	62	0	0	1	1	30.5	93.7	11	1	0	4.249307485	1.767099597	3.515583037	4.910386813	2.250445021	4.364332236	494.1669918	336.1446818	284.5221944	10.29514566	7.003014205	5.927545717	2.460748779	216.2803663	.122937853	185.1199867	14.80574753	.38559773	.700565893	.298059221	1.773178022	1.805167712	12.95565984	21.02250543	5.358643273	5.049677535	11.09195627	.312630263	.479366403	.25010421	1.25052105	1.229679033	.875364735	.63857583	.731533567	.457335478	.68986112	.564877076	.655727253
388	76	0	0	0	0	32.2	66.1	10	1	0	5.219772572	3.235775894	3.388108013	5.855874623	4.140341863	4.141115412	564.2021722	287.4089141	413.8993335	11.75421192	5.987685709	8.622902781	2.654287456	288.6898782	-.420245835	323.0904841	19.53612853	.358395103	.327118851	.449905449	1.768404076	1.746072815	22.05248288	22.87396596	3.730724537	5.509349186	7.494283736	.375156315	.291788245	.41684035	1.458941226	1.021258858	1.25052105	.721688784	.486383143	.650222998	.63292712	.623378592	.584966068
138	72	1	0	1	1	39.1	93	11	1	1	9.749609983	5.002769713	7.287532541	11.52528107	6.614193301	9.43846125	1767.93475	872.0535126	1345.991004	36.83197396	18.16778151	28.04147926	6.146316699	1239.143272	1.104258391	1176.552336	106.7035039	.601253869	.641972459	.680213777	1.951892653	1.964661468	47.10390153	54.04377915	17.32935892	27.39256387	22.96986997	.604418508	.375156315	.437682368	2.125885786	1.187994998	2.125885786	1.064909309	.684827173	1.023880014	.672523594	.635853145	.723046086
298	66	0	1	0	1	28.7	142	13	1	0	6.398077283	3.63745507	4.465806017	7.285682291	4.708743738	5.559577219	914.8304114	643.9442095	507.9808922	19.0589669	13.41550436	10.58293526	3.485078697	462.3228415	1.589223449	492.5453327	40.08841073	.474100055	.651980157	.418920194	1.873940721	1.859763666	27.63399955	28.75805577	8.507985965	15.46699065	8.313638219	.50020842	.354314298	.33347228	1.896623593	1.563151313	1.41725719	.944271651	.771167546	.725093249	.650512689	.651071379	.658642185
23	61	0	1	0	0	39.2	62.7	10	1	1	9.539162951	5.326535686	6.722751378	11.05887053	6.843334574	8.687196858	1191.985168	664.1428677	828.6789478	24.83302433	13.83630974	17.26414475	5.594907286	1103.616385	2.158654944	1119.855707	70.52485819	.414323415	.459198484	.453965688	1.80008686	1.797051304	38.48934669	53.66533975	21.94206675	38.62481246	24.42110815	.41684035	.33347228	.354314298	1.500625261	.91704877	1.479783243	.757284223	.494043057	.67322373	.616188486	.534580645	.629968
76	73	0	0	1	0	30.9	99.7	0	1	1	6.587544291	3.412046695	4.881591534	7.48579112	4.227381342	6.177889258	1060.405179	626.6005254	726.5135988	22.09177455	13.05417761	15.13569998	3.555464655	485.8823357	-.71531745	492.0958521	44.13232761	.533736847	.676331418	.548107928	1.931041675	1.928002513	25.11585555	38.8799743	11.33285999	13.53840858	25.98359066	.562734473	.354314298	.375156315	1.583993331	1.438099208	1.146310963	.871829026	.712515087	.668184142	.611627459	.683719497	.660657293
78	77	1	1	1	0	31.4	46.6	8	1	1	11.45038519	5.603002598	8.91426765	12.9629488	7.117377399	10.83425035	2289.634118	1115.902418	1751.782163	47.70071079	23.24796704	36.49546174	6.07673602	1444.998586	12.78279369	1433.406258	163.2111528	.663017338	.733481506	.723732714	2.045100353	2.047266813	44.24241169	62.61141029	23.89223259	48.73057219	39.29624859	.729470613	.41684035	.625260525	2.626094206	1.750729471	2.375989996	1.267901873	.783471678	1.169360464	.634562158	.646608505	.64971329
585	75	1	0	1	0	25.8	86.5	10	1	1	10.20070188	7.39702463	5.533844347	11.46854521	9.231990862	6.804254101	1479.56911	1074.751163	804.5763234	30.82435646	22.39064924	16.76200674	5.241489327	1113.07732	-2.063788267	1183.429796	105.7903652	.480932465	.535099608	.535456361	1.892834104	1.878832155	55.30945778	32.65739362	17.7936959	43.59736472	25.82193671	.437682368	.395998333	.437682368	1.709045436	1.271363068	1.292205085	.84296513	.682191544	.678032274	.640774777	.578270833	.594327077
345	84	1	1	1	1	29.7	56.3	6	1	0	8.662476378	5.038005477	6.126459858	9.651744991	5.874135936	7.658375048	689.2113953	325.3537965	534.7714079	14.35857074	6.778204093	11.141071	4.256487329	770.8631632	4.496795216	843.7254245	43.14944885	.263808801	.237837876	.321471414	1.658753115	1.642941358	26.19235152	37.19080288	10.10602816	14.32720294	13.82745024	.395998333	.375156315	.375156315	1.042100875	.687786578	.979574823	.608439212	.455116541	.582710738	.596922647	.478912189	.574736792
522	72	0	0	1	0	28.7	28.4	7	1	0	4.115255058	2.584052041	2.682777696	4.582742012	3.224704666	3.256194738	758.2133925	566.8453109	384.4835987	15.79611234	11.80927731	8.010074972	2.016482124	173.5418809	-.972929793	197.0738887	21.16583716	.610904871	.807880408	.527809138	2.020960017	1.98813806	20.90564912	18.04654468	2.518589521	5.859333845	5.786945838	.791996665	.562734473	.41684035	2.313463943	1.500625261	1.375573155	1.152070127	.811507986	.712216273	.590903383	.535869153	.615461061
533	77	1	1	1	1	25.5	79.2	9	1	0	6.560393306	4.449202128	4.077319092	7.542616106	5.498619092	5.162968701	757.4401935	452.0626033	512.4417575	15.78000403	9.417970902	10.67586995	3.721867459	505.3411114	-2.513434356	533.0223904	36.38946217	.38282242	.374196929	.462864193	1.7742864	1.763566379	36.37486643	27.67758426	8.283221688	11.05072806	13.80836498	.354314298	.354314298	.354314298	1.313047103	1.104626928	1.104626928	.670464619	.572868706	.62763872	.634274449	.579119796	.614395296
97	78	0	0	1	1	33.4	72.9	8	1	0	8.12128138	5.813512353	4.486523063	9.132434878	7.253108974	5.54921409	737.5207368	488.4109341	449.0715217	15.36501535	10.17522779	9.355656702	4.176859533	706.1248479	3.545008712	755.728347	45.42310677	.301112353	.309407297	.368628903	1.699168294	1.686669099	46.2020677	29.68839845	5.706677308	15.99144774	9.665438554	.395998333	.33347228	.312630263	1.16715298	1.00041684	1.146310963	.644186007	.535320604	.554923854	.612968387	.585559701	.618578444
227	76	0	1	1	0	32.7	98.9	11	1	1	6.252174894	4.282960538	3.679013462	7.15532723	5.451222093	4.634963372	1396.795652	913.493907	878.6712305	29.09990942	19.03112306	18.30565064	3.479801266	450.6153041	-4.020272043	470.1893243	60.14290097	.740765335	.785498492	.879587003	2.093740733	2.081834141	33.61809333	26.63395527	10.07396654	20.89020882	10.6782828	.604418508	.58357649	.562734473	2.459358066	1.729887453	2.167569821	1.174187477	.886710792	1.056649735	.648804864	.593077049	.649395142
343	82	1	0	0	0	20.8	93.2	7	1	1	11.76321546	7.830456531	7.282044476	13.3033065	9.858351446	8.932573575	2701.026782	1649.152011	1800.657199	56.27139129	34.35733357	37.51369165	6.213270144	1518.326162	2.354411667	1659.30699	205.1773066	.761345408	.775634966	.910670961	2.123488429	2.098075601	55.02282262	53.5823417	26.82846877	79.5833141	51.79765287	.958732805	.479366403	.646102543	2.646936223	1.563151313	1.979991663	1.348561991	.816850106	1.07402475	.586391291	.6088372	.628523964
432	72	0	0	0	1	28.1	79.3	8	1	0	5.173399889	3.670365832	3.025300602	5.932143786	4.567524755	3.785240747	538.6248243	349.0379128	328.0147952	11.22135051	7.271623184	6.833641567	2.902802695	310.9324025	-1.588533376	324.5148739	17.29199702	.345214644	.350224903	.399308608	1.735477131	1.727243746	23.96316764	21.00789998	7.545685374	12.62125076	12.08910648	.375156315	.270946228	.354314298	1.354731138	.91704877	.979574823	.647468395	.474685378	.522295813	.623681646	.615040072	.559775764
517	76	0	0	0	1	31.6	66.7	8	1	0	3.394984885	2.012676378	2.349754146	3.890967287	2.570191855	2.921256623	505.2108323	295.6327737	346.2672025	10.52522567	6.159016118	7.213900051	1.900974502	133.6359094	1.466986381	138.7983664	10.48502638	.493416539	.540956573	.542716102	1.886115208	1.877492699	15.22040117	18.00039323	2.561948764	3.712810877	3.105794914	.41684035	.354314298	.41684035	1.604835348	1.208837015	1.271363068	.837695641	.638843755	.752703377	.659971712	.639841178	.643323991
80	81	1	1	1	0	25	106	13	1	1	10.16418158	6.500804078	6.38054101	11.72381327	8.363891291	8.215419652	2040.054092	1180.445784	1406.923792	42.50112691	24.59262049	29.31091233	5.842705749	1228.575513	-8.986540987	1284.082543	136.688879	.665500157	.668748377	.812076313	2.026839038	2.015243989	52.39431692	48.46505279	27.913821	66.06231831	44.75185231	.58357649	.354314298	.604418508	2.501042101	1.313047103	2.146727803	1.129392026	.69064233	1.05957247	.662606514	.63521855	.6130569
278	70	0	0	0	1	33.2	85.5	10	1	0	9.018760149	4.277947932	7.078030216	10.75481223	5.389381129	9.307016553	655.7697446	400.5086473	436.2910062	13.66186968	8.343930152	9.089395962	5.859006011	1093.516525	4.111453648	942.2944072	38.8666013	.241092351	.344794378	.227011376	1.582994216	1.607321926	27.40046438	50.27517142	17.84162544	11.14981734	24.39915928	.33347228	.312630263	.33347228	1.062942893	1.042100875	1.104626928	.584055659	.514549313	.57351715	.642964626	.617427879	.653705559
383	81	0	0	1	0	37.2	72.2	10	1	1	5.870999563	3.930756884	3.477217184	6.600496669	4.825232447	4.503741568	1198.012609	744.1729812	787.900014	24.95859602	15.50360378	16.41458363	3.016275917	368.6626952	-2.294518882	407.3413106	50.85996938	.676594145	.697238705	.834493704	2.064226547	2.037273115	25.30614162	28.18895526	7.114302113	11.66687029	12.46709226	.521050438	.646102543	.437682368	2.250937891	1.583993331	1.813255523	1.056825124	.851478228	.903411633	.64567127	.55298867	.656581799
578	83	0	1	0	1	23.2	60	6	1	1	5.238909439	3.283284695	3.393291483	5.98257515	4.271042668	4.189200395	1158.20446	781.8665451	688.8210058	24.12925958	16.28888636	14.35043762	2.88877713	313.5907575	1.762125457	335.62144	42.31181692	.73303251	.877016698	.747599477	2.090340252	2.071454214	33.18698899	24.17518441	4.700306098	13.64388867	10.33384115	.875364735	.541892455	.521050438	2.646936223	1.813255523	1.813255523	1.320731373	.932901908	.884570738	.576759581	.579143968	.623045397
213	75	0	1	1	0	31.3	96.8	8	1	1	7.401593478	4.046026481	5.273116163	8.800170482	5.119798521	7.157559893	1145.994832	654.434817	798.2788758	23.87489234	13.63405869	16.63080991	4.760190594	728.9031661	1.679477808	690.0211415	61.06414149	.513376902	.595691563	.557533634	1.872881472	1.885316115	35.38910225	48.75790662	12.1579948	14.9890524	22.63621844	.395998333	.33347228	.33347228	1.875781576	1.313047103	1.500625261	.871354224	.677318103	.76757739	.714975836	.672231666	.747561886
79	81	0	0	1	1	25.5	101.9	13	1	1	10.60856142	7.463535257	5.951682358	12.1861197	9.287745052	7.88918913	1919.360386	1108.308942	1327.604467	39.98667471	23.08976962	27.65842639	5.996660555	1316.787612	-5.465574502	1377.311575	157.846688	.599900089	.54689005	.821509772	1.977578679	1.966352744	64.79211399	64.02184614	22.17962153	49.71489663	22.59443161	.562734473	.354314298	.625260525	2.709462276	1.750729471	2.000833681	1.238342835	.862293211	1.040638672	.685736965	.662674717	.654763014
336	77	0	0	1	1	30.4	98.2	9	1	1	5.791788722	4.10698949	3.134859569	6.593380452	5.212806505	4.037240905	951.2503129	497.2845705	700.0647132	19.81771485	10.36009522	14.58468152	3.150848962	378.4023346	-4.022417607	389.3823495	38.05904341	.544579133	.445928435	.822439329	1.938918955	1.932035471	28.16923226	25.45979755	7.165911665	23.15332727	17.88903328	.458524385	.312630263	.437682368	1.854939558	.791996665	1.563151313	.933920139	.487123719	.822091898	.677066226	.626430687	.689516927
307	71	1	0	0	0	27.2	74.8	8	1	1	5.719902823	4.025532275	3.133855686	6.75858941	5.469206265	3.970681759	999.1381768	418.0864268	816.830621	20.81537868	8.710133891	17.0173046	3.600172566	425.8130737	1.264405604	408.6515367	45.00475584	.579182988	.382495675	.959923868	1.934146294	1.944083268	34.99033093	28.296785	5.798748153	10.42797006	12.38375267	.395998333	.270946228	.521050438	2.125885786	.854522718	2.000833681	.957228567	.475929684	1.019942191	.710951312	.668597298	.648554645
240	67	0	0	1	0	31.4	73.2	10	1	0	5.824715039	4.209810257	3.082617841	6.467248656	5.128375703	3.940186269	812.8161763	608.2538266	413.2669946	16.93367034	12.67195472	8.609729053	2.81033804	342.9201581	-4.808496413	369.9468854	28.84952466	.462696857	.532115735	.493736015	1.888100875	1.870885912	26.39343774	23.02778351	7.315806433	21.90679814	7.899365585	.604418508	.41684035	.479366403	1.729887453	1.062942893	1.229679033	.927132797	.603924185	.642109646	.586889756	.548703395	.542851514
265	72	1	0	0	0	30.8	126.6	9	1	1	9.218353852	4.774382797	6.850978806	10.90562363	6.206073602	8.967568076	1199.802731	801.5837819	734.5431	24.99589023	16.69966212	15.30298125	5.827055776	1110.820584	-5.639196069	1043.642396	79.26711903	.431554218	.618323081	.394864811	1.801454982	1.814554762	42.57293087	52.23555033	17.72645835	21.44248968	19.39465863	.479366403	.479366403	.458524385	1.688203418	1.542309296	1.292205085	.868005982	.785471605	.727693498	.604140345	.572486452	.539722784
144	80	0	1	0	1	24.5	69.2	10	1	0	4.667196035	2.685948476	3.234411455	5.338172051	3.373929428	4.136747643	672.0696727	422.4703475	430.5361702	14.00145151	8.801465572	8.969503547	2.591015634	250.4932678	-1.347103542	261.8567676	21.53557294	.477460171	.579271722	.490228042	1.873056372	1.863110417	18.99648208	23.01299377	3.733161904	7.776993213	6.61139334	.562734473	.375156315	.437682368	1.583993331	1.125468945	1.458941226	.859604885	.591364525	.730841794	.578324876	.559047082	.608807247
239	86	1	0	0	0	28.9	123.1	10	1	1	10.61629703	6.551324661	7.112920333	12.21097686	7.990622929	9.233520518	2101.236222	1302.425558	1379.620394	43.77575462	27.1338658	28.74209154	6.033423016	1325.576477	-14.04493786	1365.319721	142.7724582	.65626722	.732162635	.714324317	2.022390659	2.014658426	38.51863618	53.31198502	20.94755766	54.87319577	31.91863378	.75031263	.437682368	.50020842	2.292621926	1.500625261	1.771571488	1.170359586	.810637985	.947715045	.610016905	.611736947	.652784518
351	60	0	0	0	1	21.8	113.1	8	1	0	5.756706404	2.995397145	4.274616576	7.16736947	3.828758624	6.059025707	485.7009427	343.9137598	270.109728	10.11876964	7.164869995	5.627286	4.269837994	513.1586714	-12.19525977	371.9854764	18.35721356	.279752361	.422842775	.232716316	1.608534281	1.663849783	24.28301633	29.89708836	3.288506972	4.904530809	3.567200549	.437682368	.41684035	.375156315	1.146310963	1.00041684	1.08378491	.643098744	.574448956	.533054163	.561729513	.545310155	.554771209
222	75	0	1	1	1	23.8	119.4	8	1	0	10.77500091	6.300978632	7.318728352	12.13254233	7.87640815	9.228259752	1085.433952	768.083239	609.974268	22.61320734	16.00173415	12.70779725	5.576552595	1250.16493	-12.53673963	1349.556849	80.33447325	.334014239	.448935609	.306944362	1.73740959	1.722700413	41.38125646	48.72006655	21.1756632	44.986356	25.79628759	.375156315	.33347228	.312630263	1.313047103	1.062942893	1.08378491	.659663261	.566093235	.568467101	.623277741	.590002778	.635818489
428	79	0	1	1	1	31.8	104	8	1	1	8.715517572	5.842605332	5.256766622	9.950015342	7.333482548	6.724792861	1492.859224	992.0941586	918.3854799	31.10123382	20.6686283	19.13303083	4.800266531	866.9447435	-7.722509893	918.1195908	87.97237585	.567942759	.625360024	.643413376	1.956544807	1.942541767	41.50335455	37.70422218	19.22929497	52.86158881	20.75381524	.541892455	.312630263	.479366403	1.979991663	1.479783243	2.021675698	.991650615	.661334716	.96426988	.660626077	.705215774	.681570206
497	83	0	0	1	1	25.6	67.9	7	1	0	6.500050308	4.429161205	3.820266998	7.427242695	5.56708402	4.916452946	642.1231481	445.8602054	367.1636795	13.37756559	9.28875428	7.649243322	3.593505259	483.9372702	.786692321	515.7049726	26.22965137	.327552186	.370732789	.353956401	1.718073705	1.706101487	29.01373758	27.84267072	8.269145279	9.62247043	8.972130782	.354314298	.25010421	.354314298	1.41725719	1.313047103	.958732805	.686489978	.580955036	.552968872	.659117336	.711454029	.586479259
441	62	1	0	1	0	24.6	109.4	11	1	0	8.699913263	5.623292902	5.37742708	9.826629987	7.07019256	6.824590395	814.4712729	514.1694736	519.2907273	16.96815152	10.71186403	10.81855682	4.568825464	826.071401	-2.61423826	908.1771978	51.60534051	.310412887	.336743605	.355647542	1.706919354	1.689365825	43.43285461	33.68532814	20.85528864	47.42737832	25.97208601	.33347228	.312630263	.291788245	1.146310963	.812838683	.708628595	.616260888	.472833941	.42753755	.617415316	.555742029	.562891362
601	74	1	1	1	1	21.9	101.5	7	1	1	8.986714476	6.299692694	4.962735432	10.29285377	8.238115116	6.170599498	1167.492591	753.2420237	727.6185634	24.3227623	15.69254216	15.15872007	5.018147243	933.9063437	-3.049311195	956.4748976	65.33242425	.430756742	.440350963	.539966008	1.826584517	1.82148088	53.21335148	31.98393631	16.02884909	33.04165645	14.59181982	.395998333	.270946228	.50020842	1.688203418	1.187994998	1.500625261	.822261607	.542395601	.788749609	.655172757	.667105261	.61327059
549	80	0	1	1	1	23	83.1	7	1	0	8.05875212	5.570758941	4.745904704	9.173966868	7.005741151	5.922943442	867.3910434	596.7889734	510.6384293	18.07064674	12.43310361	10.63830061	4.383854738	732.5528027	-4.28445098	777.9744091	52.18134547	.356883139	.394539235	.396258194	1.754249003	1.742436186	39.60730927	30.61660111	14.28973206	35.13777342	15.05467191	.437682368	.291788245	.312630263	1.583993331	1.16715298	1.479783243	.796431327	.578619633	.691533955	.633954051	.652988524	.707600594
337	80	1	1	1	1	27.4	99.9	8	1	1	7.827404326	5.098164712	4.925363512	9.099213968	6.664359848	6.195321029	1792.652025	1088.700982	1185.961654	37.34691719	22.68127045	24.70753446	4.639766843	750.8596779	-9.459774495	757.5549799	96.37448161	.759376446	.786463416	.886780495	2.090486333	2.087997075	38.19084356	31.7992663	20.38241494	25.8828989	18.92371854	.479366403	.437682368	.66694456	2.230095873	1.938307628	1.979991663	1.107216919	.94667505	1.055448216	.661489615	.658431704	.65086532
499	73	0	0	0	0	33.6	96.2	10	1	0	6.064501545	4.211238104	3.52785704	7.606638298	5.892351734	4.810523594	991.3728374	671.2102669	594.2138224	20.65360078	13.98354723	12.37945463	4.591597458	582.580684	9.743998031	501.7348036	54.11133216	.542026848	.58699252	.62031966	1.85817032	1.89190956	55.59906426	40.69968033	7.932765533	23.00802732	8.938725622	.41684035	.58357649	.395998333	2.188411838	1.563151313	1.521467278	.990387344	.820424397	.749821653	.691712848	.584283031	.670955374
356	69	0	1	1	0	36.4	75.4	6	1	0	6.24332989	3.425264774	4.593085202	6.992794809	4.249440104	5.553506825	719.3491813	360.5135871	549.1789879	14.98644128	7.510699731	11.44122892	3.149604916	410.0331343	8.159731096	417.3997819	29.67190602	.382034307	.387624539	.440345116	1.795944182	1.792262185	19.63299833	30.28995888	6.791456798	12.31119368	12.4835978	.41684035	.291788245	.33347228	1.729887453	1.16715298	1.396415173	.849082932	.55602115	.700708971	.675817543	.656774666	.712548233
234	82	1	0	0	1	28.4	99.9	7	1	1	5.62599833	2.963618336	4.16254013	6.47682996	3.784638963	5.256028372	996.6549345	542.2360996	717.6010646	20.76364447	11.29658541	14.95002218	3.208966985	373.5779389	-5.33525719	361.2203746	34.94431843	.587386711	.673829357	.634904513	1.96488257	1.97326109	23.75877246	28.698331	5.922384004	9.095041058	6.672497162	.562734473	.33347228	.604418508	2.125885786	1.354731138	2.188411838	1.066231765	.713525063	1.136462972	.688311549	.702535387	.691013445
541	72	0	0	1	0	22.4	162.2	11	1	0	4.555194353	2.85854394	2.898103506	5.248771713	3.727902576	3.694908238	667.4590651	427.7598586	416.0836486	13.90539719	8.911663721	8.668409345	2.60764432	245.766615	1.018395469	259.4530351	23.45896423	.452627311	.491541347	.528750182	4.20477523	4.196604828	23.79603585	22.93761953	2.802114418	7.6870136	3.028680849	.458524385	.291788245	.375156315	1.896623593	1.271363068	1.688203418	.886176073	.628111209	.750114063	.647362501	.660035153	.656279657
423	68	0	0	0	0	27.9	65	12	1	0	7.556611943	5.070743783	4.484789416	8.510194707	6.300275417	5.721008968	897.0255081	611.3926236	534.3792104	18.68803142	12.73734632	11.13290022	3.914208719	615.3550891	10.64479202	649.1075096	52.16977304	.393601339	.444050436	.438824909	1.803332922	1.79224587	35.41027929	33.59244414	12.45418648	25.55972477	15.7859668	.541892455	.562734473	.437682368	1.604835348	1.187994998	1.313047103	.868251891	.710667457	.696600198	.596052171	.490320353	.593486984
233	76	0	1	0	0	28.6	74.8	8	1	1	11.22598249	6.155000253	8.50873558	12.84974671	7.439873906	10.47684431	1166.258381	785.8588939	698.7460376	24.29704961	16.37206029	14.55720912	6.252464113	1453.726207	33.38726248	1327.647443	80.22349634	.344468339	.470219105	.302439216	1.736011999	1.753755634	40.58646715	58.95380065	26.89638563	26.85984016	23.22888341	.33347228	.312630263	.291788245	1.583993331	1.500625261	1.458941226	.706668957	.671549532	.670504027	.676658133	.676202661	.683983321
414	78	1	0	1	0	25.4	84.2	6	1	1	8.605914514	4.391447538	6.427416021	9.822047373	5.415691061	8.19407743	1077.561142	688.8956876	685.5289339	22.44919045	14.35199349	14.28185279	4.734009925	844.2787715	11.30381712	808.8866133	63.03601574	.41516792	.577736147	.392801513	1.813936427	1.823033766	30.97824995	50.11065641	10.68572358	13.08582933	15.28542593	.395998333	.354314298	.312630263	1.500625261	1.479783243	1.229679033	.781357648	.73496821	.631852094	.662743178	.657764279	.665979323
334	62	0	0	0	1	38.5	119.7	9	1	0	5.811292569	3.057856445	4.221325741	6.58883355	3.938066114	5.282458029	820.3374656	463.5139059	583.1611278	17.09036387	9.656539707	12.14919016	3.105093594	374.5667732	-1.740045009	390.7469203	31.62855949	.468056952	.558250921	.508772319	1.872238499	1.862763763	22.44417646	28.52229221	4.774155496	11.12282526	13.3706892	.604418508	.395998333	.375156315	1.688203418	1.16715298	1.16715298	.893869308	.616781808	.643338099	.590815406	.597725356	.606831018
6	68	0	1	1	1	34	66.5	7	1	1	12.59587721	7.36297191	8.699434908	14.55229333	9.878792988	10.68544291	1861.593202	1169.299141	1237.358804	38.7831917	24.36039878	25.77830842	7.287874753	1898.760556	-13.57940876	1973.212798	166.7844456	.490044208	.584865846	.523827607	1.875793602	1.867139912	73.55929271	72.46194232	32.96926061	41.43906356	47.18076508	.604418508	.58357649	.479366403	1.834097541	1.313047103	1.458941226	.900826919	.729344594	.75040689	.572816176	.502245261	.577672383
297	67	0	1	0	0	25.9	69.1	10	1	0	6.023258663	3.808804647	3.932298962	6.673169074	4.707653014	4.729607657	682.3311795	484.8588726	389.636509	14.21523291	10.10122651	8.117427271	2.872549489	362.9559189	2.379072866	417.2892792	28.74182232	.375614715	.468824633	.364919347	1.799326517	1.770773474	23.89155332	27.42563875	6.984827581	17.23394604	10.55647286	.479366403	.375156315	.395998333	1.375573155	.91704877	1.146310963	.761168647	.539549981	.61362563	.585003165	.558399787	.559987053
498	79	1	1	1	0	25	96.4	8	1	0	6.153516685	3.596465741	4.281287018	7.186639815	4.557276638	5.55688955	850.5471635	605.1698977	459.8496661	17.71973257	12.6077062	9.580201377	3.712414878	472.2390818	3.08706741	473.7914981	35.52303295	.458304279	.619705232	.395571783	1.837022543	1.836311322	24.3172236	33.2886834	8.332325398	11.08546609	12.78599053	.437682368	.521050438	.354314298	1.583993331	1.667361401	.937890788	.815898386	.864011292	.547903707	.639131624	.575896375	.601400042
600	76	0	0	1	0	29.1	132.9	12	1	0	4.946179132	3.037938591	3.18667665	5.824725384	4.037850443	4.197998285	666.6252989	440.8537641	398.6569111	13.88802706	9.184453419	8.305352315	3.076156333	314.5650576	.810076559	319.1516621	21.05792687	.446879924	.534440468	.460728495	1.819626891	1.816553098	22.38221401	27.17488398	4.560817292	7.027483423	9.227824461	.375156315	.312630263	.354314298	1.583993331	1.396415173	1.187994998	.775352972	.641016795	.593728083	.652146217	.656514077	.624223643
406	75	0	0	0	0	38.5	83.5	10	1	0	4.42826873	2.47077905	3.123354451	5.372831405	3.335870167	4.211803359	701.4720551	434.5089902	457.2103543	14.61400115	9.052270628	9.525215714	3.042655644	279.569509	-2.030045524	262.0578011	21.07191737	.525236986	.647662318	.539111453	1.867622352	1.882230043	23.66782584	30.50972609	9.099067314	13.29720643	9.685910581	.41684035	.375156315	.312630263	1.563151313	1.208837015	1.438099208	.805820241	.661297213	.681497883	.653645291	.594055221	.678737422
224	78	0	1	1	0	33.3	96.3	7	1	1	8.011612747	4.595269436	5.713220839	9.04794785	5.783100262	6.958527981	1167.322137	706.0180151	773.8188164	24.31921118	14.70870865	16.12122534	4.204690415	700.1196032	-15.86130686	697.134623	56.02816005	.483114049	.565833395	.498817921	1.890433224	1.891414645	36.16442737	37.49495846	8.198455122	19.95051135	16.18876872	.66694456	.354314298	.395998333	1.854939558	1.271363068	1.354731138	.976692168	.64242693	.676487549	.598845048	.597926334	.621158943
221	77	0	0	0	0	23.2	103.4	9	1	1	11.17812544	6.062341786	8.146491171	12.68708335	7.587075128	10.16849915	1068.561169	577.3667163	779.2823313	22.26169102	12.02847326	16.23504857	6.000966213	1392.009847	-22.06529099	1393.480357	75.14255925	.316963536	.350747917	.352296243	1.710903304	1.710704783	38.7729558	51.30961825	24.05465367	27.5928316	49.71211252	.437682368	.291788245	.33347228	1.292205085	1.00041684	.75031263	.680446581	.540613191	.443749375	.584332626	.649920471	.537140524
542	79	0	1	1	1	27.6	116.2	11	1	1	9.342882352	5.326962354	6.620060899	10.46068202	6.613295433	8.104948601	1586.972741	894.5609438	1123.35348	33.0619321	18.63668633	23.40319751	4.704935459	916.7539535	-5.208505028	1005.562674	93.04205921	.56320627	.618463507	.624939857	1.97301273	1.950157791	38.13126178	43.29816485	26.57973246	35.46148433	40.32990167	.625260525	.354314298	.458524385	2.188411838	1.563151313	1.688203418	1.078875302	.759216053	.843088919	.627234506	.669408832	.632780785
236	74	0	0	1	0	21	107.9	10	1	0	4.747491921	2.85171378	3.183309535	5.337701549	3.573619673	3.964883386	510.4456698	280.2682159	362.1779475	10.63428479	5.838921165	7.545373906	2.439749637	241.1267227	1.622846574	265.3214858	15.92433543	.356503817	.36195259	.41901243	1.764349953	1.745433248	22.72021541	21.17369189	5.423331593	9.792252867	9.659554682	.395998333	.270946228	.375156315	1.208837015	.771154648	.854522718	.654286625	.465302594	.540130083	.604574672	.617877347	.565472839
396	77	0	1	1	0	28.7	91.3	10	1	0	4.391784548	2.966512941	2.680526336	4.994641556	3.759736552	3.287981953	966.0464524	559.1816032	657.4228155	20.12596776	11.64961673	13.69630866	2.378796492	216.6801798	-3.497801201	223.494928	25.30897945	.729349816	.694209258	.903251033	2.092261397	2.083589231	21.19381724	19.76694584	3.031676589	6.847418505	5.476187964	.729470613	.479366403	.604418508	2.813672363	1.875781576	2.125885786	1.360891545	.88485932	1.096222881	.64151027	.634761312	.651172528
407	83	0	1	1	1	23.2	69.2	0	1	1	7.237243892	4.756743187	4.496311632	8.411762085	5.893814226	6.001724356	1209.853861	786.2765017	753.0288487	25.20528877	16.38076045	15.68810101	4.287195147	641.4973608	4.450101921	661.4687994	67.81098778	.554291987	.608764565	.616792358	1.927660009	1.920369364	33.72293562	43.43195172	9.159800771	19.30116706	17.23189291	.521050438	.479366403	.458524385	1.938307628	1.313047103	1.229679033	.91681418	.708031001	.692727601	.665116306	.578341896	.638766143
223	75	0	1	1	0	41.4	98.3	10	1	0	5.718572757	3.628908386	3.632497153	6.526197367	4.701094546	4.526694395	877.3821691	458.5124243	655.1641105	18.27879519	9.552342173	13.6492523	3.144706297	372.6785566	-1.078608501	400.6108533	33.14970568	.508721447	.465327669	.664245452	1.904189131	1.887501624	24.06505936	24.54828256	5.853098476	10.62504572	10.2182805	.521050438	.312630263	.437682368	1.792413506	1.208837015	1.813255523	.937538773	.605106182	.868952809	.647027062	.645845297	.673184059
284	74	0	1	1	0	29.5	77.2	10	1	0	8.561433655	5.684745751	5.491171946	9.379173984	6.752952443	6.508958282	792.8150948	393.5973675	605.8535581	16.51698114	8.199945157	12.62194913	3.830242602	693.929046	-4.52249662	824.1291046	49.39934385	.307046612	.254991036	.406337022	1.729758675	1.697326032	28.56152305	40.41033145	7.777892741	8.989512375	31.53114392	.479366403	.270946228	.270946228	2.313463943	1.583993331	1.396415173	1.074654344	.69548392	.658589178	.7058287	.753852132	.743984041
187	76	0	0	0	0	24.4	111.1	12	1	0	5.662170597	3.480093165	3.855536955	6.832321404	4.775557631	4.8861708	781.8284741	543.198744	454.8888693	16.28809321	11.3166405	9.476851444	3.823668383	448.7853573	4.565885868	431.3366253	31.07822255	.457833353	.574846194	.43451444	1.8118879	1.820290048	38.13014303	29.57728766	4.384737473	6.713691252	6.81134793	.604418508	.541892455	.479366403	1.688203418	1.25052105	1.125468945	.934098266	.726005858	.64175946	.574334966	.522768049	.535368806
293	76	1	1	1	1	34.4	78.9	9	1	1	13.9142439	8.409996575	9.822098667	17.04529254	11.42131898	12.65288388	2426.299566	1356.692698	1700.227573	50.54790763	28.2644312	35.42140778	9.845598749	2848.253936	-87.80709346	2163.499815	235.7934083	.57818085	.594113529	.637509317	1.90433231	1.970623581	69.72596359	75.72745409	72.6073127	119.9454558	132.7699333	.458524385	.375156315	.312630263	1.917465611	1.41725719	1.604835348	.939130268	.693337368	.785008311	.678529262	.643674745	.704724612
53	77	0	1	1	1	27.9	87	8	1	0	5.970573789	3.30512418	4.294548596	6.936051021	4.315601508	5.429952799	672.8005204	372.1004261	482.7725641	14.01667751	7.752092211	10.05776175	3.530021586	435.7657539	-3.365022664	437.1334063	26.1849845	.373636369	.414625644	.414008095	1.756495412	1.755874553	23.49955682	28.25500133	7.613572066	6.65267367	11.42448269	.33347228	.270946228	.270946228	1.33388912	1.25052105	1.313047103	.67096642	.591296041	.61904438	.659925686	.668278904	.672904763
483	82	0	0	0	1	29.7	64	6	1	1	8.072325844	4.255456532	6.014052015	9.085483822	5.411947007	7.297728815	1469.289917	928.079237	930.6317741	30.6102066	19.3349841	19.38816196	4.169361071	700.3631532	5.372645899	737.5413596	80.73674853	.603514499	.803198098	.569894506	2.002233326	1.989000723	31.37382535	36.26935754	12.15933652	11.48980408	27.38647195	.479366403	.437682368	.354314298	2.375989996	1.750729471	2.146727803	1.072209079	.933395099	.948768324	.717266526	.681473714	.749974285
398	81	1	1	1	0	27.4	65.4	8	1	1	5.981349225	3.696217972	3.862698381	6.756696884	4.718510243	4.83617761	999.1436292	595.0030945	687.4980719	20.81549227	12.3958978	14.3228765	3.142676285	390.6443366	6.534651612	412.1249053	38.1312646	.553869765	.592850818	.65548757	1.955089515	1.942033144	30.35048197	25.64605159	6.692212822	16.39681923	13.52892824	.58357649	.437682368	.458524385	2.084201751	1.16715298	1.604835348	1.032243804	.630706281	.828151883	.64375292	.546747103	.635577382
376	74	0	0	0	1	32.5	62	6	1	1	16.63990379	10.39174853	11.12009221	20.87019306	14.10208293	15.38493469	2293.952222	1287.297833	1604.868785	47.79067129	26.81870486	33.43476635	12.59676786	4385.312041	64.24213273	3906.200493	288.2701411	.457101295	.456219856	.531514253	1.785559693	1.809574452	109.2474447	89.9336185	74.57249818	152.2267712	123.1502372	.458524385	.41684035	.291788245	1.875781576	1.354731138	1.813255523	.903594786	.667322394	.826532272	.672540249	.618283334	.722182966
75	76	1	1	1	0	28	98	9	1	1	7.843275738	4.514714347	5.528823668	9.242467415	5.654645964	7.31082642	1629.253363	986.1658409	1084.195668	33.94277839	20.54512169	22.58740976	4.889399721	792.8617829	-4.022870736	775.5448795	88.50610235	.688763362	.804458142	.722202026	2.023743619	2.029570408	37.91449815	49.60634066	12.77598641	21.6022561	22.48868477	.50020842	.479366403	.437682368	2.375989996	1.729887453	1.604835348	1.096906074	.878510126	.856858782	.687579467	.606627263	.68494857
61	85	1	1	0	0	26.9	111.2	11	1	1	10.91997184	6.49976456	7.709596181	12.3367891	7.989721555	9.400038017	1895.881182	1216.54043	1203.205167	39.49752462	25.34459228	25.06677431	5.740259597	1302.628425	-40.5150213	1192.015984	130.1296032	.575663232	.689307009	.574767007	1.97411635	1.996585221	40.28151285	54.88216261	23.73107962	26.67844826	24.73272218	.562734473	.395998333	.58357649	2.063359733	1.750729471	1.792413506	1.031081628	.896130943	.961127201	.672675301	.679454536	.662665109
371	82	0	1	0	1	29.6	45.7	6	1	0	6.070697531	2.706659099	4.706836671	7.019337273	3.689899089	5.971242791	610.4921111	323.8529902	445.6922337	12.71858565	6.746937297	9.285254869	3.523879572	442.452698	-4.367231574	407.077474	21.92749262	.333442041	.440654414	.348730323	1.71591324	1.731821051	21.94415517	32.0344119	4.057169935	6.498491697	7.640775208	.33347228	.33347228	.291788245	1.33388912	.958732805	1.042100875	.672965881	.539258575	.5692269	.689890893	.630335202	.688530706
523	78	0	0	1	0	28.4	104.2	7	1	0	4.408297127	2.846529881	2.799302359	4.976210178	3.492816477	3.544418259	589.6224128	288.8937105	455.4823301	12.28380027	6.01861897	9.489215211	2.308589217	211.5461405	-3.146723833	225.6934959	17.61743577	.443488149	.37377144	.599246487	1.85237875	1.838218376	16.90968453	18.00873371	4.384532	3.137203567	5.345311266	.395998333	.312630263	.395998333	1.542309296	.91704877	1.542309296	.775776371	.497795873	.784779181	.668759245	.602250323	.699821673
424	82	1	1	1	0	27.4	87.8	9	1	1	10.84220064	4.989781339	8.553199901	12.93907643	6.167151257	11.37479425	1368.184167	775.0092888	956.0205565	28.50383681	16.14602685	19.91709493	7.061613421	1584.577489	-27.31487548	1217.93964	104.568282	.418413814	.572017304	.411644561	1.782362033	1.837735885	30.53753978	54.70356797	13.95175967	16.28589557	21.72120845	.458524385	.646102543	.395998333	1.750729471	1.229679033	1.729887453	.92250665	.785507683	.893948745	.670365711	.538122825	.696201294
306	71	0	0	0	0	35.1	112.8	8	1	0	7.253970506	3.623248018	5.540933634	8.689525968	4.806939367	7.238867002	726.7972374	554.3337729	362.2264257	15.14160911	11.54862027	7.546383868	4.784116788	718.5784218	-10.67547023	624.2736333	35.13187772	.332212812	.563452161	.240758127	1.690536607	1.716766551	28.77983719	39.1656165	9.054271578	15.67866267	9.192747749	.354314298	.437682368	.354314298	1.313047103	1.292205085	1.271363068	.655515974	.709218616	.597230862	.658419886	.548816043	.632681584
412	83	0	0	0	0	31.6	111.3	13	1	1	9.61788687	5.107958948	7.050130294	10.94709047	6.768762873	8.603641027	1537.874615	970.3517409	1000.983768	32.03905448	20.21566127	20.85382849	5.228292446	1042.729526	-6.268838456	1091.344369	100.4967218	.530176115	.699625394	.522894008	1.926231552	1.915430898	47.90999676	43.1913436	17.16374703	27.488917	32.72378116	.41684035	.375156315	.33347228	1.854939558	1.375573155	1.625677366	.891229831	.715863018	.7583035	.679894193	.62046095	.713992563
237	80	0	0	0	0	25.1	110.7	17	1	0	7.760029269	3.293971237	6.377379915	8.799445069	4.159600463	7.754221915	868.7693271	499.5492604	605.6457869	18.09936098	10.40727626	12.61762056	4.148756351	668.2621544	6.676005589	594.8166853	43.16950018	.371210297	.558524581	.349751982	1.773239286	1.797073364	24.56896859	42.03145896	8.27249491	16.68971634	14.39502841	.33347228	.33347228	.229262193	1.750729471	1.16715298	1.667361401	.815044848	.569796084	.752869779	.735754044	.63312392	.786381499
529	78	0	1	1	1	37.6	37.9	0	1	1	8.994312104	6.299223567	5.215823058	10.78354994	7.968268111	7.265786437	1641.742872	1216.224511	855.2043479	34.20297649	25.33801064	17.81675725	5.948722469	1107.998633	-4.954594785	1087.305398	111.5490157	.605223914	.711066965	.603852438	1.943062454	1.947645813	47.48553198	62.040882	30.62916568	57.89549912	59.01634911	.541892455	.58357649	.33347228	2.167569821	1.667361401	1.479783243	1.037319556	.951621206	.766763691	.656640741	.592258073	.713698357
369	69	0	0	1	0	23	106.9	8	1	0	3.758812923	2.575446755	2.215677893	4.194722677	3.113739133	2.810752025	485.80028	300.5805233	317.3760266	10.12083917	6.262094235	6.612000555	1.861994561	146.1998985	1.715832187	161.7688654	12.21319077	.42853465	.429825358	.527534986	1.848441173	1.826493537	16.23010062	16.191215	2.22422357	5.282435641	3.858330525	.479366403	.33347228	.41684035	1.625677366	1.229679033	1.25052105	.813873541	.592526814	.66377823	.61450186	.633884441	.600673637
354	75	0	0	1	0	28.2	113.2	8	1	0	5.744954073	3.094898703	4.240035944	6.664730252	4.090404206	5.261864951	838.6665916	612.6388234	451.879714	17.47222066	12.76330882	9.414160708	3.378480728	401.3313822	-2.353055263	403.2700759	37.8790877	.484040473	.72902404	.392497668	1.866665566	1.865587484	27.14788274	30.21768199	3.629488029	6.567707629	6.935559223	.541892455	.687786578	.270946228	1.938307628	1.521467278	1.271363068	.897275692	.854817111	.608649438	.658266541	.482837921	.694519477
457	74	1	1	1	1	36.7	106.9	9	1	1	13.1810298	8.143622643	8.3981438	14.87736377	10.49467683	10.54503252	1492.288586	693.4466764	1173.561863	31.08934555	14.44680576	24.44920549	6.899014864	1890.347972	-31.53340653	1999.542967	136.1950706	.375389715	.313602274	.514643456	1.781792792	1.770412548	58.49840836	59.93192538	31.21597369	46.82835222	38.90549127	.395998333	.270946228	.312630263	1.479783243	.604418508	1.313047103	.755379811	.388063607	.686918567	.650280322	.558202965	.670895009
71	69	1	0	0	0	25.6	93.4	8	1	0	5.52126015	2.546628958	4.300814364	6.258693781	3.328089895	5.300477856	759.2953022	364.6516159	586.0190931	15.81865213	7.596908664	12.20873111	2.94736055	337.8155199	4.213971897	322.8882765	23.4628082	.455985882	.527346712	.50181639	1.860739747	1.870846485	20.40853292	24.72247462	6.574140391	7.146147271	13.83397574	.458524385	.41684035	.395998333	1.834097541	1.208837015	1.396415173	.875676756	.661600193	.708981158	.645846627	.573274508	.659201754
353	74	0	0	1	1	29.6	100.7	10	1	0	6.389465279	4.032695468	4.076397589	7.327725338	5.095280521	5.266277152	847.6449286	462.6891799	615.9217678	17.65926935	9.639357915	12.83170349	3.587518931	474.5911554	-5.509985991	495.0147831	39.08169696	.439874056	.422549595	.556458512	1.834467029	1.825403213	27.64961054	34.78692047	9.113545092	13.99711952	24.49391601	.50020842	.354314298	.395998333	2.209253856	1.542309296	1.625677366	1.007415179	.715647015	.761369358	.66351587	.668326294	.644570739
490	72	0	0	1	1	33.8	94.5	7	1	0	8.152441416	5.535407082	4.965244445	9.151787139	6.925361518	5.982856816	722.6495999	385.940572	522.7626664	15.0552	8.040428583	10.89088888	4.158474094	706.2111357	14.77691687	729.6441791	41.11058161	.293913121	.256776127	.387746337	1.691623163	1.685643642	39.49543185	36.40192422	9.27619461	10.64054448	10.90389921	.291788245	.25010421	.270946228	1.438099208	1.104626928	1.479783243	.643527148	.489227388	.670194467	.689373769	.673672346	.703481343
270	62	0	0	1	0	39.3	84.3	8	1	1	6.916260061	3.56380807	5.182972924	7.834309456	4.606486791	6.33693018	1039.184203	569.7203012	752.1208464	21.6496709	11.86917294	15.6691843	3.679911877	528.4583265	4.930139281	542.3326612	43.92231114	.498195862	.588750328	.534432006	1.901688279	1.895686526	29.60528982	33.74215703	10.77135679	14.26462847	23.3646321	.41684035	.395998333	.33347228	2.021675698	1.563151313	1.500625261	.973727775	.800420163	.842472857	.696780181	.628405745	.689188581
38	71	0	0	0	0	32.3	109.1	10	1	1	10.18381057	6.92296553	5.381291199	12.84648881	9.312675476	8.13159123	1638.789899	1116.099126	993.9542564	34.14145623	23.25206513	20.70738034	7.830854172	1671.39113	7.788734186	1546.413506	42.55484501	.496991342	.507021228	.6304405	4.253866914	4.293468085	58.99159969	61.96488334	35.9164566	94.19866451	93.85031901	.479366403	.41684035	.50020842	2.146727803	1.583993331	1.688203418	1.059542026	.805293599	.837984955	.698872355	.676310258	.645314203
249	71	0	0	0	0	31	133.2	10	1	1	7.652538512	3.859599378	5.819919467	10.33011389	5.235750795	8.904951796	1429.821589	764.8289472	1045.186841	29.78794976	15.9339364	21.77472585	6.939013417	1142.153373	-11.55809364	851.4112929	104.9265591	.619519842	.729803367	.661394732	1.871400683	1.939914019	51.88318027	100.5575996	19.1872826	15.02275382	41.64964203	.771154648	.687786578	.58357649	2.521884118	1.979991663	1.792413506	1.109364178	1.029476166	.867620341	.608742519	.59014173	.594061754
314	72	0	0	1	0	30.6	127.4	12	1	0	4.283235469	2.093064364	3.321236284	4.85421754	2.703293058	4.031827696	683.0527818	378.6395545	482.1870924	14.23026629	7.888324052	10.04556442	2.284145758	203.1106777	-4.499665866	187.1200129	17.48655098	.528763183	.66623458	.534686945	1.929257968	1.9490662	17.35835003	21.08709944	3.611481348	5.926471215	9.51703967	.562734473	.33347228	.33347228	1.854939558	1.292205085	1.500625261	.962123898	.653821113	.677135344	.625381145	.655864987	.667316602
330	69	0	1	0	1	46.4	61.5	8	1	0	6.887288008	4.519641168	4.306270411	7.753964078	5.732261582	5.221602827	852.121955	516.0898789	571.94912	17.75254073	10.75187248	11.91560667	3.56219354	510.4725716	-3.740705903	559.7738616	37.43120454	.410234712	.420537918	.489147538	1.821086589	1.801654276	29.51551349	24.27249718	12.71273676	19.48618863	20.10840813	.41684035	.375156315	.354314298	1.41725719	.979574823	1.208837015	.727211803	.534932761	.598159515	.625608214	.551472983	.630518359
342	74	0	0	0	1	28	115.1	9	1	1	7.932283391	4.604305432	5.414573975	8.977036351	6.00932688	6.668970843	1244.178509	851.5995495	731.8675767	25.92038561	17.74165728	15.24724118	4.203101457	692.4546352	-3.091838057	753.1638108	63.82198645	.520071875	.681169308	.497796673	1.922782197	1.903027437	37.85104381	34.25239853	15.11126235	34.19972049	21.51700464	.562734473	.375156315	.354314298	1.854939558	1.375573155	1.16715298	.927158228	.707694196	.633023808	.604127602	.609557564	.619345316
370	80	0	1	0	0	27.5	69	13	1	1	6.388017535	3.92137239	4.296804139	7.209475341	4.969845172	5.222755371	1328.394472	696.9089003	976.22358	27.67488483	14.51893542	20.33799125	3.342120087	443.8202157	5.623242432	477.6448849	61.15191528	.689508865	.654518155	.836734179	2.070012054	2.049989713	30.36591935	29.56401283	11.25938563	21.849832	24.48183869	.521050438	.395998333	.50020842	2.230095873	1.438099208	1.938307628	1.062310704	.756350311	.949211131	.701426848	.647361589	.689774935
421	77	0	0	0	1	20.8	95.5	11	1	0	5.962291083	4.410021219	3.206827635	7.153657872	5.877816955	4.077510121	1066.454559	769.8690773	589.8634068	22.21780331	16.03893911	12.28882098	3.952961673	488.1219959	-2.633816695	449.0284295	43.99733065	.593072893	.642924492	.67742249	1.932666765	1.952907544	36.71286584	24.6735214	10.80812247	26.91143462	7.698262977	.437682368	.479366403	.395998333	1.938307628	1.292205085	1.813255523	.901099333	.689750572	.851290154	.665062567	.571100686	.690334526
355	86	0	0	0	0	31.1	89.8	10	1	1	9.105457441	5.17145884	6.421877391	10.47382427	6.412779209	8.281138669	1618.770174	668.5751161	1340.43889	33.72437862	13.92864825	27.9258102	5.176064106	975.3618555	-17.07957745	947.8236661	95.81164666	.58947083	.476124916	.768721067	1.967453634	1.974601366	32.30010889	48.28127543	20.51261532	36.5607616	45.08015035	.687786578	.270946228	.58357649	2.063359733	1.125468945	1.563151313	1.022955729	.56367598	.859469582	.626010728	.664143022	.622387929
455	75	0	0	0	0	32.4	65.9	9	1	0	5.150194066	2.455859599	3.996867659	6.009160428	3.097056787	5.149587198	625.9609139	247.0368407	524.4654143	13.04085237	5.146600848	10.9263628	3.096047502	329.6252839	-1.216997969	299.7468266	21.56068743	.402997652	.370460547	.483260011	1.783630892	1.803263679	17.58081166	31.1503389	5.194022405	6.382121166	10.89894045	.395998333	.291788245	.395998333	1.583993331	.625260525	1.479783243	.77577767	.419956424	.750241872	.684954648	.598311314	.662407334
165	82	0	1	0	1	26.7	72.8	5	1	1	10.10885012	7.218509194	5.862000996	12.32076427	9.100049409	8.306041954	1243.209068	695.0774899	882.4245156	25.90018892	14.48078104	18.38384408	7.043605709	1478.742187	-28.75834567	1317.597316	84.95442831	.407775666	.35462511	.55439008	1.757717669	1.780920564	48.09467192	58.48809309	20.40687393	28.34843459	35.68704582	.395998333	.270946228	.312630263	1.146310963	.937890788	1.229679033	.705044996	.504567686	.602275441	.648779681	.648274872	.708650613
416	82	0	1	1	1	22.3	70.8	0	1	0	8.949520997	5.557251912	5.863597046	10.11648501	6.707171677	7.57344816	981.9806233	591.437031	649.2525486	20.45792965	12.32160481	13.52609476	4.716920908	877.088263	-14.74117611	916.2849801	61.35973093	.36381619	.391951384	.407786946	1.767814289	1.759080334	31.99508365	39.85266674	12.8350917	24.04514485	22.22809287	.41684035	.354314298	.33347228	1.438099208	1.104626928	1.146310963	.753514604	.563652669	.625182258	.61549454	.58988747	.651136425
362	72	0	0	0	0	24.6	112.4	9	1	0	7.441967256	4.464928258	5.070000987	8.463110523	5.608283638	6.33809075	1150.673431	807.8130302	666.7014598	23.97236315	16.82943813	13.88961375	4.030057454	622.0498882	-6.883560754	657.339244	57.16449195	.512676281	.666315847	.484291822	1.91120659	1.898345594	33.34749894	30.69928669	11.96217257	19.41125182	17.83871629	.458524385	.395998333	.33347228	1.604835348	1.604835348	1.25052105	.858412445	.817189934	.592154304	.62640168	.617752465	.640300216
461	83	0	1	0	0	26.5	86.4	11	1	0	5.807438385	3.467894966	3.966905418	6.666512966	4.390283257	5.016752739	690.1856456	475.9719429	391.0671469	14.37886762	9.916082145	8.147232228	3.273538534	393.5473913	-8.013641416	386.7057302	27.05585924	.394058052	.50547443	.363064061	1.787337782	1.790944119	22.32912088	25.86317739	5.445372362	10.23595879	8.189261695	.479366403	.354314298	.375156315	1.375573155	1.146310963	1.00041684	.769414844	.626869204	.614266344	.602443127	.593568736	.609199261
232	72	0	0	1	1	34	100.3	9	1	0	4.837989053	2.894383899	3.355908016	5.525422657	3.670543167	4.130061549	683.5055148	423.4879162	436.5740298	14.23969822	8.822664921	9.095292287	2.669111735	267.5647182	2.139522859	282.8909427	23.54256976	.468442226	.538850962	.479106014	1.865830775	1.853456487	23.58737847	21.61562042	5.181820359	10.35112088	13.03311225	.604418508	.354314298	.375156315	1.583993331	1.208837015	1.292205085	.838144839	.577128495	.630278072	.58614181	.593542182	.621575241
90	66	0	0	0	0	29.3	120.7	15	1	1	8.125767959	5.86221502	4.453113532	9.494004111	7.430042511	5.910210008	1278.710454	824.2275213	789.248195	26.63980112	17.17140669	16.44267073	4.909990747	824.7547041	-13.41678189	788.1619739	71.06171966	.521779117	.51780846	.652730044	1.894677253	1.905201086	41.94231304	40.03197381	25.07510377	33.69721247	19.76295038	.41684035	.354314298	.479366403	1.709045436	1.521467278	1.646519383	.842923249	.698104933	.838016243	.657324581	.63415057	.622995622
290	76	0	0	1	1	31.2	96.7	11	1	0	9.244896781	4.874785561	6.726673461	10.04572664	6.131373578	7.957567583	968.3296433	553.3661763	671.5273549	20.17353423	11.52846201	13.99015323	3.930458918	775.4074706	-8.302517466	906.2721201	63.20763099	.347296219	.418062167	.367660638	1.787140123	1.755705463	31.24326331	42.66025217	10.81658952	19.82874628	18.95773258	.50020842	.354314298	.33347228	1.896623593	1.396415173	1.542309296	.922333149	.661689633	.746407935	.63666869	.640327413	.68358563
449	83	1	1	1	1	29.8	65	5	1	1	9.40125283	6.046696522	5.9598998	10.83989105	7.741706218	7.587438486	1329.273629	880.7226868	802.5489338	27.69320061	18.34838931	16.71976945	5.396265668	1049.57249	-5.149002974	1102.955545	78.38383918	.468821533	.536419781	.495925383	1.857709948	1.846776018	41.05376128	47.00421884	36.0978869	59.2053241	58.53575303	.562734473	.33347228	.33347228	1.604835348	1.208837015	1.313047103	.835847824	.604226601	.641834936	.613955424	.624641398	.689341964
484	64	1	1	1	0	30.5	124.7	11	1	1	5.185614393	3.007523415	3.52109867	5.934689648	3.92779843	4.448925793	982.8703681	535.4195001	707.7315682	20.476466	11.15457292	14.74440767	2.886164337	309.985773	-3.001974843	324.4893589	35.74632615	.628456058	.655645282	.740242721	2.005059411	1.993319062	24.35490676	25.4655872	7.603302097	12.61175523	18.13851322	.521050438	.395998333	.479366403	2.209253856	1.479783243	1.563151313	1.011747709	.727332533	.818204034	.657455946	.626791734	.627337614
338	69	1	0	1	0	28.6	103.6	14	1	0	8.881583625	5.243237222	5.916249667	10.27351652	6.621719118	7.854806016	943.80293	667.5373919	540.5533736	19.66256104	13.907029	11.26152862	5.163585378	948.4917785	11.8246893	954.7366258	65.00161247	.352346374	.468878009	.336492867	1.736735434	1.735464795	38.34915915	41.8169352	22.17840486	35.88227789	25.3830117	.375156315	.41684035	.33347228	1.41725719	1.208837015	1.313047103	.715060198	.649104309	.634339819	.650106774	.603188766	.640664769
494	69	1	0	0	1	28.4	144.1	7	1	0	6.13207124	3.512676393	4.234888497	6.964987949	4.361023132	5.430702935	752.6562504	496.8137436	454.7324458	15.68033855	10.35028632	9.473592622	3.302841116	420.2033768	7.849464945	421.1896622	32.59216628	.406975603	.52088186	.395455606	1.809729271	1.80923615	22.22450867	29.23348059	6.160492746	12.30987218	12.05290601	.312630263	.395998333	.291788245	1.771571488	1.542309296	1.229679033	.839505984	.76645747	.631274118	.718436295	.638070123	.699052667
152	80	0	1	0	0	33.2	89.6	9	1	1	7.346243255	4.543756475	4.817894074	8.473150423	5.742147864	6.230731578	1265.130726	875.0858694	727.7686461	26.35689013	18.23095561	15.16184679	4.222201811	641.6846047	-2.713544108	672.4528192	60.94662604	.571016941	.709282749	.556313844	1.949156617	1.937792509	31.11605129	38.69246786	14.36659441	27.26364325	29.21063757	.625260525	.604418508	.437682368	1.813255523	1.313047103	1.229679033	.916153183	.758658535	.619834469	.595927265	.507864115	.554007701
514	65	0	1	1	0	31	71	7	1	0	7.320052458	4.176415095	5.289215932	8.458107858	5.237593901	6.641325069	780.8375537	442.0987711	552.2468283	16.26744904	9.210391065	11.50514226	4.237501687	641.5927897	-5.850435025	646.3331813	40.03859216	.353692127	.389851693	.384525997	1.73902854	1.737599573	29.15235314	31.36610089	10.34751108	7.962793043	11.77051998	.41684035	.312630263	.458524385	1.313047103	1.08378491	1.33388912	.685367501	.556417938	.69724314	.60550171	.62968366	.557861992
58	75	1	0	0	0	26.7	161.2	10	1	1	9.814467484	5.054011586	7.306303304	11.12177619	6.62202133	8.935476431	1174.647139	755.9795431	737.0476295	24.4718154	15.74957381	15.35515895	5.231647307	1065.992107	-4.11264914	1112.648166	71.77171857	.396843781	.550880734	.371519514	1.80120784	1.792323816	42.29868164	46.75689561	22.12413075	18.42791557	51.26300434	.437682368	.458524385	.291788245	1.438099208	1.229679033	1.00041684	.760329109	.70088559	.523454345	.613336018	.571544916	.634110857
597	79	0	0	1	1	18.5	99.8	8	1	1	8.156111686	5.437577626	4.85453969	9.651852948	7.221098517	6.404217481	1967.682894	1012.661417	1441.790806	40.99339362	21.09711286	30.03730845	5.161018067	870.5003378	-.526365264	871.6503958	105.4924919	.799927892	.6858712	1.093800126	2.101343003	2.100968556	58.72733777	44.20295998	33.17509505	73.52542855	43.96473389	.875364735	.437682368	.58357649	2.521884118	1.500625261	2.209253856	1.247092193	.744428684	1.037763136	.613184011	.617401506	.641439884
574	73	0	0	1	0	34	74.3	7	1	1	9.417639523	6.33965344	5.52915392	10.75558194	8.214991667	6.942366653	1395.684948	896.4675764	884.186298	29.07676975	18.67640784	18.42054787	5.19524866	1013.788673	-5.850080777	1069.347576	87.14242015	.491387637	.520778255	.588937046	1.887487109	1.875354705	47.92415653	43.39473537	22.90590358	39.98721656	29.78251591	.458524385	.354314298	.479366403	1.563151313	1.062942893	1.396415173	.815962591	.62304145	.731866009	.647313449	.645046594	.623627378
302	75	0	1	0	0	32.5	100.2	11	1	1	10.03571695	5.06440343	7.731061955	11.70376924	6.901935779	9.452063104	1336.951849	661.634784	1030.859523	27.85316353	13.784058	21.47624007	6.02184355	1249.315229	12.97249142	1205.14133	95.70022929	.44171918	.481142597	.491070796	1.822327753	1.830040069	49.74462423	65.06854694	22.83490301	35.71635356	33.02522101	.66694456	.33347228	.479366403	1.959149646	1.313047103	1.875781576	1.10137436	.629398078	.937700861	.616429005	.63385189	.678725618
425	64	1	0	0	1	29.3	128.2	8	1	0	4.701234358	2.873042451	3.199653171	5.254574445	3.454028926	3.959827873	691.458328	450.2373628	427.4934468	14.40538183	9.379945059	8.906113474	2.347114849	230.3162033	-3.25141689	250.4214867	19.26984616	.487677821	.577142774	.492051239	1.90535067	1.886030123	18.3944311	21.25915022	3.450100426	5.728347845	9.009967774	.625260525	.41684035	.33347228	2.042517716	1.604835348	1.41725719	1.032935907	.803878099	.728179189	.606428623	.603262551	.665196837
437	65	1	0	0	0	29.1	134.1	11	1	1	6.589739317	3.732140708	4.683808825	7.354796329	4.699865043	5.657234096	1078.858725	575.9915049	786.6268879	22.47622343	11.99982302	16.38806017	3.266246281	449.5824453	.471631512	501.0976022	46.02337177	.542844245	.568383998	.618519505	1.958286726	1.93192144	27.240806	25.7669226	7.743020911	13.53829088	12.80994486	.437682368	.312630263	.291788245	2.084201751	1.396415173	1.583993331	.963053256	.670837849	.721255566	.703148735	.656176299	.744202853
60	82	0	0	1	1	24.7	89.8	8	1	0	6.393708255	3.711460918	4.501006476	7.187959301	4.569799644	5.548305159	819.4766768	493.8267364	546.0969075	17.07243077	10.28805701	11.37701891	3.28439548	437.1787813	-6.317743055	462.8493166	36.9689964	.424974309	.490019634	.446831573	1.837611384	1.825316372	24.41920233	27.38507463	5.951446649	12.86416292	10.95815682	.41684035	.312630263	.41684035	1.834097541	1.229679033	1.479783243	.856405093	.609683458	.796842941	.657659962	.659092076	.640014123
548	77	1	1	1	0	28.9	123.7	10	1	0	10.41524777	4.945011784	7.921447372	11.37906879	6.263405916	9.500155413	979.9796315	575.5195532	665.809365	20.41624232	11.98999069	13.87102844	4.583210722	1012.751193	-3.264761643	1119.921832	69.84673562	.311979701	.42862404	.309548805	1.738612355	1.719296606	34.02981697	46.61117652	12.28922809	15.89971026	16.94872337	.41684035	.291788245	.25010421	1.458941226	1.187994998	1.292205085	.800975944	.628310683	.631927835	.669390536	.662213862	.729919544
599	75	0	0	1	0	23.4	85.8	10	1	1	6.2035963	3.915378414	4.041255205	7.083792868	5.011323138	5.00667173	1212.987459	704.8994978	828.4527457	25.27057206	14.68540621	17.2594322	3.419870517	439.6091654	-.409832627	472.8732009	50.48006173	.64832337	.663036188	.754979637	2.023662514	2.004653446	30.32934126	27.09010155	7.986936519	18.13070465	13.62740156	.604418508	.375156315	.375156315	2.250937891	1.500625261	1.938307628	1.04430862	.710719893	.860008283	.664322031	.644975673	.724258852
154	77	0	0	0	0	28.2	142.1	14	1	1	5.148245551	3.689465208	2.893135894	5.802847809	4.534451985	3.621020283	1200.651569	716.2150257	806.6278295	25.01357436	14.92114637	16.80474645	2.677426087	286.6778248	-3.319252714	303.1072908	43.60308506	.773279745	.714930429	1.026805394	2.13674201	2.120521028	25.74425196	23.93608202	6.380542606	15.22060406	8.618156068	.854522718	.50020842	.541892455	2.313463943	1.563151313	2.167569821	1.221329507	.784156541	1.077286628	.582271001	.573823543	.685244753
427	67	0	1	0	0	26.4	47.3	3	1	1	11.7587845	7.804479845	7.436345461	13.50592758	9.720328916	9.376848384	2379.423515	1393.852624	1623.642145	49.57132323	29.03859633	33.82587802	6.643874399	1617.114187	-3.16714325	1717.025048	198.3086239	.670946995	.657743655	.804108276	2.035579128	2.019745367	57.4970821	80.49714013	24.68804667	71.37726959	59.88280333	.625260525	.312630263	.479366403	2.605252188	1.521467278	2.042517716	1.229722084	.738109058	.931304553	.656683514	.741036364	.651005591
[truncated: 39 more columns]
